# Supplementary material for: Disparities in nitrogen and phosphorus management across time and space: a case study of the Chesapeake Bay using the CAFE framework
Source: Environ Res Lett. Author manuscript; Available in PMC 2025 Sep 25. (PMC11977706; doi:10.1088/1748-9326/ad786c)
Supplement: Supplement1 [file NIHMS2052799-supplement-Supplement1.xlsx]

## Sheet: ReadMe
Sheet	Sheet content	VariableName	Definition	Unit
Cropping	Cropping system nutrient input and productive output flows	FIPS	County FIPS
		State	State name
		County	County name
		Year	Year
		CFoodLosskgN	Food loss recycled back to Cropping system	kgN/year
		CFoodLosskgP	Food loss recycled back to Cropping system	kgP/year
		CDepkgN	Deposition input to Cropping system	kgN/year
		CDepkgP	Deposition input to Cropping system	kgP/year
		CMankgN	Manure input to Cropping system	kgN/year
		CMankgP	Manure input to Cropping system	kgP/year
		CBiokgN	Biosolid input to Cropping system	kgN/year
		CBiokgP	Biosolid input to Cropping system	kgP/year
		CFerkgN	Synthetic fertilizer input to Cropping system	kgN/year
		CFerkgP	Synthetic fertilizer input to Cropping system	kgP/year
		CFixkgN	Biological fixation input to Cropping system	kgN/year
		CInkgN	Cropping system total input	kgN/year
		CInkgP	Cropping system total input	kgP/year
		CSurkgN	Cropping system surplus	kgN/year
		CSurkgP	Cropping system surplus	kgP/year
		CAreakm2	Cropping system cropland area	km2
		CoAreakm2	County area	km2
		CProkgN	Cropping system total productive ouput	kgN/year
		CProkgP	Cropping system total productive ouput	kgP/year
		CNUE	Cropping system NUE	%
		CPUE	Cropping system PUE	%
AnimalCrop	Animal-crop system nutrient input and productive output flows	FIPS	County FIPS
		State	State name
		County	County name
		Year	Year
		AFoodLosskgN	Food loss recycled back to Animal-crop system	kgN/year
		AFoodLosskgP	Food loss recycled back to Animal-crop system	kgP/year
		ADepkgN	Deposition input to Animal-crop system	kgN/year
		ADepkgP	Deposition input to Animal-crop system	kgP/year
		ABiokgN	Biosolid input to Animal-crop system	kgN/year
		ABiokgP	Biosolid input to Animal-crop system	kgP/year
		AFerkgN	Synthetic fertilizer input to Animal-crop system	kgN/year
		AFerkgP	Synthetic fertilizer input to Animal-crop system	kgP/year
		AFixkgN	Biological fixation input to Animal-crop system	kgN/year
		AImpkgN	Net import of feed to Animal-crop system	kgN/year
		AImpkgP	Net import of feed to Animal-crop system	kgP/year
		AInkgN	Animal-crop system total input	kgN/year
		AInkgP	Animal-crop system total input	kgP/year
		AFoodkgN	Animal-crop system food crop production for human	kgN/year
		AFoodkgP	Animal-crop system food crop production for human	kgP/year
		ANFoodkgN	Animal-crop system non-food crop production for human	kgN/year
		ANFoodkgP	Animal-crop system non-food crop production for human	kgP/year
		AExpFoodkgN	Animal-crop system crop production for export	kgN/year
		AExpFoodkgP	Animal-crop system crop production for export	kgP/year
		AExpAnikgN	Animal-crop system net export of feed	kgN/year
		AExpAnikgP	Animal-crop system net export of feed	kgP/year
		AProdAnikgN	Animal-crop system animal production	kgN/year
		AProdAnikgP	Animal-crop system animal production	kgP/year
		AProkgN	Animal-crop system total productive ouput	kgN/year
		AProkgP	Animal-crop system total productive ouput	kgP/year
		ASurkgN	Animal-crop system surplus	kgN/year
		ASurkgP	Animal-crop system surplus	kgP/year
		ANUE	Animal-crop system NUE	%
		APUE	Animal-crop system PUE	%
Food	Food system nutrient input and productive output flows	FIPS	County FIPS
		State	State name
		County	County name
		Year	Year
		FBiokgN	Biosolid input to Food system	kgN/year
		FBiokgP	Biosolid input to Food system	kgP/year
		FFerkgN	Synthetic fertilizer input to Food system	kgN/year
		FFerkgP	Synthetic fertilizer input to Food system	kgP/year
		FFixkgN	Biological fixation input to Food system	kgN/year
		FDepkgN	Deposition input to Food system	kgN/year
		FDepkgP	Deposition input to Food system	kgP/year
		AImpkgN	Net import of feed to Animal-crop system	kgN/year
		AImpkgP	Net import of feed to Animal-crop system	kgP/year
		FImpkgN	Net import of food to Food system	kgN/year
		FImpkgP	Net import of food to Food system	kgP/year
		FInkgN	Food system total input	kgN/year
		FInkgP	Food system total input	kgP/year
		AExpAnikgN	Animal-crop system net export of feed	kgN/year
		AExpAnikgP	Animal-crop system net export of feed	kgP/year
		FExpkgN	Food system net export of food production	kgN/year
		FExpkgP	Food system net export of food production	kgP/year
		FExpCrokgN	Food system crop production for export, = AExpFoodkgN	kgN/year
		FExpCrokgP	Food system crop production for export, = AExpFoodkgP	kgP/year
		FFNeedkgN	Food system local food nutrient consumption	kgN/year
		FFNeedkgP	Food system local food nutrient consumption	kgP/year
		FNFNeedkgN	Food system local non-food nutrient consumption	kgN/year
		FNFNeedkgP	Food system local non-food nutrient consumption	kgP/year
		FProkgN	Food system total productive ouput	kgN/year
		FProkgP	Food system total productive ouput	kgP/year
		FSurkgN	Food system surplus	kgN/year
		FSurkgP	Food system surplus	kgP/year
		FNUE	Food system NUE	%
		FPUE	Food system PUE	%
Ecosystem	Ecosystem nutrient input and productive output flows	FIPS	County FIPS
		State	State name
		County	County name
		Year	Year
		EcDepkgN	Non-urban deposition input to Ecosystem, = FDepkgN	kgN/year
		EcDepkgP	Non-urban deposition input to Ecosystem, = FDepkgP	kgP/year
		AImpkgN	Net import of feed to Animal-crop system	kgN/year
		AImpkgP	Net import of feed to Animal-crop system	kgP/year
		FImpkgN	Net import of food to Food system	kgN/year
		FImpkgP	Net import of food to Food system	kgP/year
		EuFerkgN	Urban fertilizer input	kgN/year
		EuFerkgP	Urban fertilizer input	kgP/year
		EuDepkgN	Urban deposition input	kgN/year
		EuDepkgP	Urban deposition input	kgP/year
		EuFixkgN	Urban biological fixation input	kgN/year
		EuUsekgN	Urban other nutrient use	kgN/year
		EuUsekgP	Urban other nutrient use	kgP/year
		FFerkgN	Synthetic fertilizer input to Food system	kgN/year
		FFerkgP	Synthetic fertilizer input to Food system	kgP/year
		FFixkgN	Biological fixation input to Food system	kgN/year
		EInkgN	Ecosystem total input	kgN/year
		EInkgP	Ecosystem total input	kgP/year
		AExpAnikgN	Animal-crop system net export of feed	kgN/year
		AExpAnikgP	Animal-crop system net export of feed	kgP/year
		FExpkgN	Food system net export of food production	kgN/year
		FExpkgP	Food system net export of food production	kgP/year
		FExpCrokgN	Food system crop production for export, = AExpFoodkgN	kgN/year
		FExpCrokgP	Food system crop production for export, = AExpFoodkgP	kgP/year
		EProkgN	Ecosystem total productive ouput	kgN/year
		EProkgP	Ecosystem total productive ouput	kgP/year
		ESurkgN	Ecosystem surplus	kgN/year
		ESurkgP	Ecosystem surplus	kgP/year
		ENUE	Ecosystem NUE	%
		EPUE	Ecosystem PUE	%

## Sheet: Cropping
FIPS	State	County	Year	CFoodLosskgN	CFoodLosskgP	CDepkgN	CDepkgP	CMankgN	CBiokgN	CFerkgN	CFixkgN	CMankgP	CBiokgP	CFerkgP	CInkgN	CInkgP	CSurkgN	CSurkgP	CAreakm2	CoAreakm2	CProkgN	CProkgP	CNUE	CPUE
10001	DE	Kent	1961																	2072.3
10001	DE	Kent	1962																	2072.3
10001	DE	Kent	1963																	2072.3
10001	DE	Kent	1964																	2072.3
10001	DE	Kent	1965																	2072.3
10001	DE	Kent	1966																	2072.3
10001	DE	Kent	1967																	2072.3
10001	DE	Kent	1968																	2072.3
10001	DE	Kent	1969																	2072.3
10001	DE	Kent	1970																	2072.3
10001	DE	Kent	1971																	2072.3
10001	DE	Kent	1972																	2072.3
10001	DE	Kent	1973																	2072.3
10001	DE	Kent	1974																	2072.3
10001	DE	Kent	1975																	2072.3
10001	DE	Kent	1976																	2072.3
10001	DE	Kent	1977																	2072.3
10001	DE	Kent	1978																	2072.3
10001	DE	Kent	1979																	2072.3
10001	DE	Kent	1980																	2072.3
10001	DE	Kent	1981																	2072.3
10001	DE	Kent	1982																	2072.3
10001	DE	Kent	1983																	2072.3
10001	DE	Kent	1984																	2072.3
10001	DE	Kent	1985			858367		745187	540.734	3.5924e+06	4.20616e+06	280438	156.686	1.25841e+06	9.40266e+06	1.53901e+06	1.90156e+06	389699	615.874	2072.3	7.50109e+06	1.14931e+06	79.7763	74.6786
10001	DE	Kent	1986			859299		766606	519.024	3.24476e+06	4.15998e+06	288711	150.395	1.06695e+06	9.03116e+06	1.35582e+06	1.65061e+06	223415	613.002	2072.3	7.38055e+06	1.1324e+06	81.7231	83.5217
10001	DE	Kent	1987			859995		799718	498.888	3.27979e+06	4.09528e+06	301291	144.561	1.11505e+06	9.03528e+06	1.41648e+06	1.77485e+06	300934	610.133	2072.3	7.26043e+06	1.11555e+06	80.3564	78.7548
10001	DE	Kent	1988			861555		865654	522.448	3.20757e+06	4.04957e+06	329512	151.387	1.08519e+06	8.98487e+06	1.41485e+06	1.80439e+06	318090	607.998	2072.3	7.18048e+06	1.09676e+06	79.9174	77.5177
10001	DE	Kent	1989			862709		932627	560.753	3.20188e+06	4.15662e+06	357229	162.487	1.00951e+06	9.15439e+06	1.3669e+06	1.81506e+06	254280	605.823	2072.3	7.33933e+06	1.11262e+06	80.1728	81.3973
10001	DE	Kent	1990			863627		996397	606.044	3.6282e+06	4.24419e+06	383100	175.611	1.1047e+06	9.73302e+06	1.48797e+06	2.21822e+06	355599	603.612	2072.3	7.5148e+06	1.13237e+06	77.2093	76.1017
10001	DE	Kent	1991			863920		1.07923e+06	646.47	3.59536e+06	4.20194e+06	416040	187.325	1.05976e+06	9.7411e+06	1.47599e+06	2.34994e+06	370292	601.373	2072.3	7.39116e+06	1.1057e+06	75.8761	74.9123
10001	DE	Kent	1992			863664		1.14496e+06	702.129	4.09525e+06	4.09705e+06	441967	203.453	1.16968e+06	1.02016e+07	1.61185e+06	2.86715e+06	515613	599.109	2072.3	7.33447e+06	1.09624e+06	71.8951	68.0111
10001	DE	Kent	1993			862562		1.2222e+06	695.695	3.98558e+06	4.35535e+06	469775	201.588	1.1613e+06	1.04264e+07	1.63128e+06	2.82459e+06	501081	596.738	2072.3	7.6018e+06	1.1302e+06	72.9092	69.2829
10001	DE	Kent	1994			860539		1.32971e+06	694.731	4.02645e+06	4.66632e+06	509461	201.309	1.19519e+06	1.08837e+07	1.70485e+06	2.91547e+06	526096	594.36	2072.3	7.96824e+06	1.17876e+06	73.2125	69.1413
10001	DE	Kent	1995			857261		1.41414e+06	691.711	4.0043e+06	4.87021e+06	539837	200.434	1.09936e+06	1.11466e+07	1.63939e+06	2.90454e+06	422485	591.974	2072.3	8.24206e+06	1.21691e+06	73.9424	74.2292
10001	DE	Kent	1996			852799		1.53097e+06	688.528	3.77089e+06	4.98218e+06	582905	199.512	998742	1.11375e+07	1.58185e+06	2.75575e+06	345350	589.58	2072.3	8.38177e+06	1.2365e+06	75.257	78.1679
10001	DE	Kent	1997			846994		1.61897e+06	678.936	3.60624e+06	4.94599e+06	614208	196.732	976947	1.10189e+07	1.59135e+06	2.68786e+06	359833	587.177	2072.3	8.33102e+06	1.23152e+06	75.6068	77.3882
10001	DE	Kent	1998			837686		1.57867e+06	648.005	3.7848e+06	4.8676e+06	600904	187.769	1.00193e+06	1.10694e+07	1.60303e+06	2.79356e+06	373683	583.13	2072.3	8.27584e+06	1.22934e+06	74.7632	76.6889
10001	DE	Kent	1999			827181		1.55628e+06	621.98	4.21335e+06	4.71854e+06	593866	180.228	976413	1.1316e+07	1.57046e+06	3.10065e+06	340071	579.055	2072.3	8.21532e+06	1.23039e+06	72.5994	78.3458
10001	DE	Kent	2000			815557		1.55045e+06	597.29	4.19486e+06	4.61987e+06	593443	173.074	1.01435e+06	1.11813e+07	1.60797e+06	3.03861e+06	381172	574.948	2072.3	8.14273e+06	1.2268e+06	72.8243	76.2948
10001	DE	Kent	2001			802657		1.42832e+06	570.681	3.99248e+06	4.45992e+06	566443	165.364	818599	1.0684e+07	1.38521e+06	2.69359e+06	171479	570.803	2072.3	7.99037e+06	1.21373e+06	74.7885	87.6207
10001	DE	Kent	2002			786652		1.35816e+06	1602.92	4.49936e+06	4.44728e+06	524116	464.974	924918	1.1093e+07	1.4495e+06	3.08144e+06	231555	565.161	2072.3	8.01161e+06	1.21794e+06	72.2219	84.0252
10001	DE	Kent	2003			769909		1.40497e+06	957.138	3.37482e+06	4.63051e+06	496312	445.638	684676	1.01812e+07	1.18143e+06	1.90976e+06	-73246.3	559.535	2072.3	8.27141e+06	1.25468e+06	81.2423	106.2
10001	DE	Kent	2004			758525		1.41265e+06	1419.31	4.42143e+06	4.63033e+06	482886	593.843	811988	1.12243e+07	1.29547e+06	2.64062e+06	-13615.1	554.133	2072.3	8.58373e+06	1.30908e+06	76.4742	101.051
10001	DE	Kent	2005			745965		1.30851e+06	1474.85	4.23355e+06	4.53437e+06	428334	598.521	732444	1.08239e+07	1.16138e+06	2.19366e+06	-162748	548.648	2072.3	8.63022e+06	1.32412e+06	79.7332	114.013
10001	DE	Kent	2006			732260		1.46136e+06	1270.58	4.09884e+06	4.57018e+06	493088	794.362	746610	1.08639e+07	1.24049e+06	2.03763e+06	-116481	543.078	2072.3	8.82629e+06	1.35697e+06	81.2441	109.39
10001	DE	Kent	2007			718809		1.44009e+06	525.406	4.33235e+06	4.45329e+06	485217	179.517	736678	1.09451e+07	1.22207e+06	1.98373e+06	-166370	538.441	2072.3	8.96134e+06	1.38844e+06	81.8756	113.614
10001	DE	Kent	2008			709166		1.71713e+06	1102.73	3.6508e+06	4.31625e+06	515591	926.147	638813	1.03945e+07	1.15533e+06	1.55574e+06	-216904	537.446	2072.3	8.83871e+06	1.37223e+06	85.0329	118.774
10001	DE	Kent	2009			698427		1.70314e+06	210.367	3.45965e+06	4.01961e+06	537425	48.7771	472208	9.88104e+06	1.00968e+06	1.30755e+06	-332435	536.435	2072.3	8.57349e+06	1.34212e+06	86.7671	132.925
10001	DE	Kent	2010			686538		1.68031e+06	979.625	3.87717e+06	3.97051e+06	557383	371.905	703277	1.02155e+07	1.26103e+06	1.69874e+06	-71512.1	535.371	2072.3	8.51677e+06	1.33254e+06	83.371	105.671
10001	DE	Kent	2011			673509		1.66283e+06	549.822	4.15149e+06	3.81221e+06	573312	210.649	635243	1.03006e+07	1.20877e+06	1.95114e+06	-101384	534.257	2072.3	8.34944e+06	1.31015e+06	81.058	108.387
10001	DE	Kent	2012			657042		1.6159e+06	608.495	4.30834e+06	3.82632e+06	610508	149.954	634273	1.04082e+07	1.24493e+06	2.07805e+06	-57963.4	533.091	2072.3	8.33015e+06	1.30289e+06	80.0345	104.656
10001	DE	Kent	2013			645782		1.77595e+06	240.53	3.36172e+06	4.36886e+06	653936	6.07653	524811	1.01526e+07	1.17875e+06	2.15399e+06	-9486.25	536.2	2072.3	7.99856e+06	1.18824e+06	78.7837	100.805
10001	DE	Kent	2014			648917		2.13949e+06	247.124	3.16288e+06	4.48944e+06	788981	6.24313	404794	1.0441e+07	1.19378e+06	2.28609e+06	-10075.8	551.69	2072.3	8.15488e+06	1.20386e+06	78.1046	100.844
10001	DE	Kent	2015			636719		2.34274e+06	251.456	3.11997e+06	4.49292e+06	861277	6.35257	395382	1.05926e+07	1.25667e+06	2.52961e+06	71212.4	554.591	2072.3	8.06299e+06	1.18545e+06	76.1191	94.3332
10001	DE	Kent	2016			623867		2.64245e+06	260.274	3.28638e+06	4.53347e+06	973798	6.57534	422341	1.10864e+07	1.39615e+06	2.83482e+06	179198	557.054	2072.3	8.2516e+06	1.21695e+06	74.4298	87.1648
10001	DE	Kent	2017			610402		2.93321e+06	268.633	3.56545e+06	4.54212e+06	1.08218e+06	6.78651	471411	1.16515e+07	1.5536e+06	3.1159e+06	284582	559.081	2072.3	8.53556e+06	1.26902e+06	73.2575	81.6824
10001	DE	Kent	2018			600353		2.96979e+06	271.997	3.75643e+06	4.50064e+06	1.09723e+06	6.87149	498917	1.18275e+07	1.59616e+06	3.32409e+06	331100	555.653	2072.3	8.5034e+06	1.26506e+06	71.8952	79.2565
10001	DE	Kent	2019			590676		2.96428e+06	260.765	3.33191e+06	4.47312e+06	1.09639e+06	6.58774	386736	1.13602e+07	1.48313e+06	2.88477e+06	221413	552.5	2072.3	8.47548e+06	1.26172e+06	74.6065	85.0712
10001	DE	Kent	2020																	2072.3
10003	DE	New Castle	1961																	1278.19
10003	DE	New Castle	1962																	1278.19
10003	DE	New Castle	1963																	1278.19
10003	DE	New Castle	1964																	1278.19
10003	DE	New Castle	1965																	1278.19
10003	DE	New Castle	1966																	1278.19
10003	DE	New Castle	1967																	1278.19
10003	DE	New Castle	1968																	1278.19
10003	DE	New Castle	1969																	1278.19
10003	DE	New Castle	1970																	1278.19
10003	DE	New Castle	1971																	1278.19
10003	DE	New Castle	1972																	1278.19
10003	DE	New Castle	1973																	1278.19
10003	DE	New Castle	1974																	1278.19
10003	DE	New Castle	1975																	1278.19
10003	DE	New Castle	1976																	1278.19
10003	DE	New Castle	1977																	1278.19
10003	DE	New Castle	1978																	1278.19
10003	DE	New Castle	1979																	1278.19
10003	DE	New Castle	1980																	1278.19
10003	DE	New Castle	1981																	1278.19
10003	DE	New Castle	1982																	1278.19
10003	DE	New Castle	1983																	1278.19
10003	DE	New Castle	1984																	1278.19
10003	DE	New Castle	1985			421490		98624	0	1.68212e+06	1.02797e+06	31284	0	468016	3.2302e+06	499300	668619	87987.8	248.424	1278.19	2.56158e+06	411312	79.301	82.3778
10003	DE	New Castle	1986			421124		95692.7	0	1.53986e+06	935524	30750.8	0	394886	2.9922e+06	425637	512073	24735.9	247.26	1278.19	2.48013e+06	400901	82.8864	94.1885
10003	DE	New Castle	1987			420478		93566.8	0	1.57891e+06	838959	30616.3	0	408308	2.93192e+06	438924	534440	48557.4	246.054	1278.19	2.39748e+06	390367	81.7716	88.9372
10003	DE	New Castle	1988			420855		111925	0	1.51882e+06	896376	40120.7	0	402518	2.94798e+06	442638	572679	60517	245.552	1278.19	2.3753e+06	382121	80.5738	86.3281
10003	DE	New Castle	1989			420524		131480	0	1.50529e+06	985529	50117.2	0	381320	3.04282e+06	431437	598387	42413.8	244.932	1278.19	2.44444e+06	389024	80.3345	90.1692
10003	DE	New Castle	1990			419607		151915	0	1.65386e+06	1.06836e+06	60477.7	0	413927	3.29374e+06	474404	806624	83328.6	244.222	1278.19	2.48712e+06	391076	75.5104	82.4351
10003	DE	New Castle	1991			418137		175076	0	1.6485e+06	1.08453e+06	71908.6	0	405373	3.32624e+06	477281	887193	96006.4	243.453	1278.19	2.43905e+06	381275	73.3275	79.8847
10003	DE	New Castle	1992			416179		198444	0	1.8288e+06	1.10546e+06	83436.2	0	440084	3.54888e+06	523521	1.14471e+06	150212	242.644	1278.19	2.40417e+06	373309	67.7445	71.3074
10003	DE	New Castle	1993			406251		189280	0	1.7796e+06	1.18783e+06	80387.6	0	442547	3.56296e+06	522934	1.08992e+06	142608	237.464	1278.19	2.47305e+06	380327	69.4098	72.7293
10003	DE	New Castle	1994			395944		181763	0	1.79459e+06	1.2871e+06	77993.2	0	460552	3.65939e+06	538545	1.08736e+06	147054	232.274	1278.19	2.57203e+06	391491	70.2857	72.6942
10003	DE	New Castle	1995			385302		171964	0	1.78303e+06	1.3893e+06	74742.2	0	431462	3.7296e+06	506204	1.05148e+06	102620	227.095	1278.19	2.67812e+06	403584	71.8073	79.7276
10003	DE	New Castle	1996			374420		163219	0	1.69372e+06	1.46274e+06	71964.3	0	401911	3.6941e+06	473876	949774	63393.6	221.955	1278.19	2.74432e+06	410482	74.2894	86.6223
10003	DE	New Castle	1997			363186		152838	0	1.62835e+06	1.48407e+06	68599.4	0	399583	3.62844e+06	468182	892275	61261.9	216.809	1278.19	2.73616e+06	406920	75.4088	86.9149
10003	DE	New Castle	1998			354512		140761	0	1.64376e+06	1.57888e+06	61771.9	0	410445	3.71791e+06	472217	936560	64665.1	213.353	1278.19	2.78135e+06	407552	74.8095	86.3061
10003	DE	New Castle	1999			345505		129133	0	1.72543e+06	1.61983e+06	54623.3	0	395509	3.8199e+06	450132	1.04544e+06	48432.4	209.874	1278.19	2.77446e+06	401700	72.6318	89.2404
10003	DE	New Castle	2000			336207		118439	0	1.65374e+06	1.69103e+06	48446.1	0	409221	3.79941e+06	457667	1.00669e+06	58568.4	206.371	1278.19	2.79272e+06	399099	73.5041	87.2029
10003	DE	New Castle	2001			326575		105150	0	1.48507e+06	1.69013e+06	40929	0	328809	3.60693e+06	369738	866580	-19197.4	202.845	1278.19	2.74035e+06	388935	75.9746	105.192
10003	DE	New Castle	2002			316385		93387.5	0	1.67113e+06	1.76362e+06	34122.8	0	373675	3.84452e+06	407798	1.01068e+06	8011.77	199.1	1278.19	2.83384e+06	399786	73.7112	98.0354
10003	DE	New Castle	2003			304937		86676.1	0	1.25807e+06	1.71925e+06	30539.9	0	270851	3.36893e+06	301391	563506	-99347.6	194.684	1278.19	2.80543e+06	400739	83.2735	132.963
10003	DE	New Castle	2004			293412		79718.5	0	1.55949e+06	1.60524e+06	28682.3	0	299020	3.53786e+06	327702	804479	-68484	190.314	1278.19	2.73338e+06	396186	77.2609	120.898
10003	DE	New Castle	2005			281668		40215.5	0	1.43319e+06	1.49018e+06	10152.9	0	259446	3.24525e+06	269599	639548	-113045	185.885	1278.19	2.6057e+06	382644	80.2928	141.931
10003	DE	New Castle	2006			269737		67440.7	0	1.34073e+06	1.39003e+06	25609.6	0	257366	3.06793e+06	282975	568347	-88902.2	181.397	1278.19	2.49958e+06	371878	81.4746	131.417
10003	DE	New Castle	2007			259084		98578.3	0	1.31061e+06	1.31721e+06	31155.8	0	237847	2.98548e+06	269002	569654	-94036.5	177.567	1278.19	2.41583e+06	363039	80.9192	134.957
10003	DE	New Castle	2008			255794		60283.2	0	1.26913e+06	1.31691e+06	23500.4	0	223315	2.90212e+06	246815	392577	-132969	178.889	1278.19	2.50954e+06	379785	86.4728	153.874
10003	DE	New Castle	2009			251987		106602	0	1.25902e+06	1.33403e+06	31798.9	0	174216	2.95164e+06	206015	318588	-194343	180.135	1278.19	2.63306e+06	400358	89.2064	194.334
10003	DE	New Castle	2010			247680		36041.2	0	1.52791e+06	1.34215e+06	9235.6	0	286499	3.15378e+06	295735	407163	-123880	181.316	1278.19	2.74661e+06	419615	87.0897	141.889
10003	DE	New Castle	2011			242894		36416.1	0	1.70852e+06	1.36119e+06	9318.44	0	272667	3.34902e+06	281986	497682	-154358	182.448	1278.19	2.85134e+06	436344	85.1395	154.74
10003	DE	New Castle	2012			237199		36822.3	0	1.8371e+06	1.35832e+06	9409.46	0	288185	3.46944e+06	297594	542485	-151930	183.539	1278.19	2.92696e+06	449524	84.3639	151.053
10003	DE	New Castle	2013			226656		36390.1	0	1.49402e+06	1.45379e+06	9326.69	0	249516	3.21086e+06	258843	559694	-130696	180.83	1278.19	2.65116e+06	389539	82.5687	150.493
10003	DE	New Castle	2014			225570		35879.4	0	1.45614e+06	1.59245e+06	9229.25	0	225272	3.31003e+06	234501	496076	-175499	185.734	1278.19	2.81396e+06	410000	85.013	174.839
10003	DE	New Castle	2015			216255		35408.9	0	1.42405e+06	1.60869e+06	9143.1	0	214882	3.28441e+06	224025	496342	-180663	183.964	1278.19	2.78807e+06	404688	84.888	180.644
10003	DE	New Castle	2016			207030		45687	0	1.4751e+06	1.63577e+06	13040.2	0	215607	3.36358e+06	228647	506016	-187870	182.151	1278.19	2.85757e+06	416518	84.9561	182.166
10003	DE	New Castle	2017			197898		71082.3	0	1.53338e+06	1.62472e+06	23645.2	0	218337	3.42708e+06	241982	516071	-186050	180.293	1278.19	2.91101e+06	428032	84.9414	176.886
10003	DE	New Castle	2018			193210		139534	0	1.59934e+06	1.62787e+06	50166.1	0	270187	3.55996e+06	320353	658691	-105373	178.047	1278.19	2.90126e+06	425726	81.4972	132.893
10003	DE	New Castle	2019			188980		104881	0	1.3902e+06	1.6368e+06	38223.4	0	181226	3.32087e+06	219450	422805	-204917	176.175	1278.19	2.89806e+06	424367	87.2682	193.378
10003	DE	New Castle	2020																	1278.19
10005	DE	Sussex	1961																	3096.72
10005	DE	Sussex	1962																	3096.72
10005	DE	Sussex	1963																	3096.72
10005	DE	Sussex	1964																	3096.72
10005	DE	Sussex	1965																	3096.72
10005	DE	Sussex	1966																	3096.72
10005	DE	Sussex	1967																	3096.72
10005	DE	Sussex	1968																	3096.72
10005	DE	Sussex	1969																	3096.72
10005	DE	Sussex	1970																	3096.72
10005	DE	Sussex	1971																	3096.72
10005	DE	Sussex	1972																	3096.72
10005	DE	Sussex	1973																	3096.72
10005	DE	Sussex	1974																	3096.72
10005	DE	Sussex	1975																	3096.72
10005	DE	Sussex	1976																	3096.72
10005	DE	Sussex	1977																	3096.72
10005	DE	Sussex	1978																	3096.72
10005	DE	Sussex	1979																	3096.72
10005	DE	Sussex	1980																	3096.72
10005	DE	Sussex	1981																	3096.72
10005	DE	Sussex	1982																	3096.72
10005	DE	Sussex	1983																	3096.72
10005	DE	Sussex	1984																	3096.72
10005	DE	Sussex	1985			1.47555e+06		5.88145e+06	0	3.29543e+06	8.14176e+06	2.3215e+06	0	947142	1.87942e+07	3.26864e+06	7.1888e+06	1.6521e+06	960.436	3096.72	1.16054e+07	1.61654e+06	61.7499	49.456
10005	DE	Sussex	1986			1.47504e+06		5.88121e+06	0	2.98339e+06	7.85575e+06	2.32113e+06	0	788733	1.81954e+07	3.10986e+06	6.90345e+06	1.53005e+06	953.008	3096.72	1.12919e+07	1.57981e+06	62.0593	50.8001
10005	DE	Sussex	1987			1.47387e+06		6.03588e+06	0	3.03002e+06	7.56263e+06	2.38247e+06	0	805264	1.81024e+07	3.18773e+06	7.12639e+06	1.6449e+06	945.583	3096.72	1.0976e+07	1.54284e+06	60.6329	48.3992
10005	DE	Sussex	1988			1.48806e+06		6.25585e+06	6004.19	3.09096e+06	7.17174e+06	2.46485e+06	644.227	777237	1.80126e+07	3.24273e+06	7.26003e+06	1.70883e+06	948.316	3096.72	1.07526e+07	1.5339e+06	59.6947	47.3027
10005	DE	Sussex	1989			1.50142e+06		6.49203e+06	6526.03	3.23004e+06	7.06866e+06	2.55424e+06	700.218	723605	1.82987e+07	3.27854e+06	7.36172e+06	1.69859e+06	950.918	3096.72	1.0937e+07	1.57995e+06	59.7691	48.1907
10005	DE	Sussex	1990			1.51421e+06		6.72035e+06	7062.37	3.8174e+06	6.96567e+06	2.64107e+06	757.765	791699	1.90247e+07	3.43353e+06	7.8948e+06	1.80533e+06	953.389	3096.72	1.11299e+07	1.6282e+06	58.5024	47.4206
10005	DE	Sussex	1991			1.52632e+06		7.01201e+06	7489.11	3.89257e+06	6.53475e+06	2.75353e+06	803.553	742518	1.89731e+07	3.49685e+06	8.30321e+06	1.92112e+06	955.73	3096.72	1.06699e+07	1.57573e+06	56.237	45.0614
10005	DE	Sussex	1992			1.53784e+06		7.22293e+06	8016.6	4.56309e+06	6.11444e+06	2.83416e+06	860.15	792940	1.94463e+07	3.62796e+06	9.06534e+06	2.07146e+06	957.939	3096.72	1.0381e+07	1.5565e+06	53.3827	42.9028
10005	DE	Sussex	1993			1.53878e+06		7.23325e+06	8138.64	4.71423e+06	6.39853e+06	2.84145e+06	873.245	817604	1.98929e+07	3.65992e+06	9.06255e+06	2.04287e+06	953.99	3096.72	1.08304e+07	1.61705e+06	54.4434	44.1827
10005	DE	Sussex	1994			1.53918e+06		7.4276e+06	8301.71	5.12472e+06	6.65883e+06	2.92183e+06	890.741	868293	2.07586e+07	3.79102e+06	9.32254e+06	2.08232e+06	950	3096.72	1.14361e+07	1.7087e+06	55.0908	45.0723
10005	DE	Sussex	1995			1.5385e+06		7.42759e+06	8429.5	5.39368e+06	6.80482e+06	2.92529e+06	904.453	820516	2.1173e+07	3.74671e+06	9.27479e+06	1.96541e+06	945.967	3096.72	1.18982e+07	1.7813e+06	56.1952	47.543
10005	DE	Sussex	1996			1.53636e+06		7.60172e+06	8553.95	5.39239e+06	6.93385e+06	2.99808e+06	917.806	763078	2.14729e+07	3.76207e+06	9.16853e+06	1.91781e+06	941.889	3096.72	1.23043e+07	1.84427e+06	57.3018	49.0226
10005	DE	Sussex	1997			1.53138e+06		7.58918e+06	8630.4	5.42644e+06	7.03989e+06	2.99708e+06	926.008	764805	2.15955e+07	3.76281e+06	9.07509e+06	1.89018e+06	937.766	3096.72	1.25204e+07	1.87263e+06	57.977	49.7667
10005	DE	Sussex	1998			1.51291e+06		7.60815e+06	8269.05	5.81132e+06	6.69806e+06	3.00328e+06	887.237	766593	2.16387e+07	3.77076e+06	9.29277e+06	1.90747e+06	926.907	3096.72	1.2346e+07	1.86329e+06	57.0549	49.4142
10005	DE	Sussex	1999			1.49187e+06		7.74439e+06	7991.11	6.7068e+06	6.35212e+06	3.05631e+06	857.415	730990	2.23032e+07	3.78816e+06	9.98871e+06	1.90775e+06	915.998	3096.72	1.23145e+07	1.88041e+06	55.214	49.6392
10005	DE	Sussex	2000			1.4684e+06		8.05003e+06	7718.59	6.79796e+06	6.13666e+06	3.17724e+06	828.175	734806	2.24608e+07	3.91288e+06	1.02148e+07	2.0331e+06	905.023	3096.72	1.2246e+07	1.87978e+06	54.5216	48.0409
10005	DE	Sussex	2001			1.44232e+06		7.66451e+06	7421.64	6.37239e+06	5.58635e+06	3.15519e+06	796.313	566082	2.1073e+07	3.72206e+06	9.29918e+06	1.89237e+06	893.956	3096.72	1.17738e+07	1.82969e+06	55.8716	49.1579
10005	DE	Sussex	2002			1.41174e+06		7.49079e+06	7323.57	7.21194e+06	5.41921e+06	2.99262e+06	800.775	631819	2.1541e+07	3.62524e+06	9.8039e+06	1.79292e+06	881.416	3096.72	1.17371e+07	1.83232e+06	54.4872	50.5433
10005	DE	Sussex	2003			1.39071e+06		7.66416e+06	7539.13	5.38342e+06	5.2224e+06	2.75774e+06	824.345	457916	1.96682e+07	3.21648e+06	7.88954e+06	1.36249e+06	876.205	3096.72	1.17787e+07	1.85399e+06	59.8869	57.6403
10005	DE	Sussex	2004			1.36844e+06		7.4879e+06	7795.41	6.96694e+06	5.0932e+06	2.57272e+06	852.367	571824	2.09243e+07	3.14539e+06	8.91856e+06	1.2387e+06	870.948	3096.72	1.20057e+07	1.90669e+06	57.377	60.6186
10005	DE	Sussex	2005			1.34639e+06		7.57002e+06	7968.69	6.4314e+06	4.91485e+06	2.47764e+06	871.314	514962	2.02706e+07	2.99347e+06	8.35229e+06	1.09049e+06	865.605	3096.72	1.19183e+07	1.90298e+06	58.7961	63.571
10005	DE	Sussex	2006			1.322e+06		7.41098e+06	8139.31	6.18222e+06	5.21638e+06	2.47813e+06	889.97	546549	2.01397e+07	3.02557e+06	7.88819e+06	1.08397e+06	860.172	3096.72	1.22515e+07	1.9416e+06	60.8327	64.1731
10005	DE	Sussex	2007			1.29678e+06		6.59129e+06	15991.8	6.21549e+06	5.23594e+06	2.20336e+06	2383.47	605162	1.93555e+07	2.81091e+06	7.08547e+06	867560	855.59	3096.72	1.227e+07	1.94335e+06	63.393	69.1359
10005	DE	Sussex	2008			1.27116e+06		7.06238e+06	16138.8	5.55446e+06	5.32461e+06	2.45445e+06	2405.38	463183	1.92288e+07	2.92004e+06	6.80801e+06	953997	852.173	3096.72	1.24207e+07	1.96604e+06	64.5946	67.3293
10005	DE	Sussex	2009			1.24329e+06		6.49291e+06	16338.3	5.3302e+06	5.30686e+06	2.31189e+06	2435.11	393725	1.83896e+07	2.70805e+06	5.82856e+06	712285	848.691	3096.72	1.2561e+07	1.99577e+06	68.3051	73.6975
10005	DE	Sussex	2010			1.21318e+06		6.59346e+06	16538.2	6.06894e+06	5.39326e+06	2.40005e+06	2464.91	578006	1.92854e+07	2.98052e+06	6.47861e+06	943579	845.14	3096.72	1.28068e+07	2.03694e+06	66.4066	68.3418
10005	DE	Sussex	2011			1.18088e+06		6.20293e+06	16702.4	6.53157e+06	5.35286e+06	2.27139e+06	2489.38	577295	1.92849e+07	2.85117e+06	6.44596e+06	803994	841.516	3096.72	1.2839e+07	2.04718e+06	66.5752	71.8013
10005	DE	Sussex	2012			1.15623e+06		5.94094e+06	16886.2	6.76964e+06	5.35188e+06	2.26107e+06	2516.77	597800	1.92356e+07	2.86139e+06	6.33201e+06	799812	837.829	3096.72	1.29036e+07	2.06158e+06	67.0817	72.0481
10005	DE	Sussex	2013			1.1449e+06		6.56269e+06	16481.2	5.99598e+06	5.81932e+06	2.4279e+06	2456.41	441647	1.95394e+07	2.87201e+06	7.17939e+06	962505	843.846	3096.72	1.236e+07	1.9095e+06	63.2568	66.4867
10005	DE	Sussex	2014			1.16981e+06		6.33911e+06	16644.3	5.84377e+06	6.13903e+06	2.3437e+06	2480.73	409099	1.95084e+07	2.75528e+06	6.62215e+06	772411	877.245	3096.72	1.28862e+07	1.98287e+06	66.0548	71.9662
10005	DE	Sussex	2015			1.15685e+06		6.40322e+06	16551.3	5.78364e+06	5.9383e+06	2.36828e+06	2466.86	492611	1.92986e+07	2.86336e+06	6.7388e+06	927338	882.923	3096.72	1.25598e+07	1.93602e+06	65.0813	67.6136
10005	DE	Sussex	2016			1.14244e+06		6.58345e+06	16539	6.03318e+06	5.95036e+06	2.43404e+06	2465.03	547955	1.9726e+07	2.98446e+06	6.92811e+06	1.00556e+06	887.68	3096.72	1.27979e+07	1.9789e+06	64.8782	66.3068
10005	DE	Sussex	2017			1.12658e+06		7.0122e+06	16467.2	6.31645e+06	5.97568e+06	2.58789e+06	2454.33	727367	2.04474e+07	3.31771e+06	7.35436e+06	1.28753e+06	891.467	3096.72	1.3093e+07	2.03018e+06	64.0327	61.1923
10005	DE	Sussex	2018			1.10896e+06		7.05776e+06	16530.3	6.64739e+06	5.79986e+06	2.60787e+06	2463.74	898880	2.06305e+07	3.50922e+06	7.59763e+06	1.47679e+06	886.396	3096.72	1.30329e+07	2.03243e+06	63.1728	57.917
10005	DE	Sussex	2019			1.09144e+06		6.51295e+06	16263.4	6.03756e+06	5.64423e+06	2.40685e+06	2423.95	452728	1.93024e+07	2.862e+06	6.33012e+06	827401	881.303	3096.72	1.29723e+07	2.0346e+06	67.2056	71.0901
10005	DE	Sussex	2020																	3096.72
11001	DC	District of Columbia	1961																	177
11001	DC	District of Columbia	1962																	177
11001	DC	District of Columbia	1963																	177
11001	DC	District of Columbia	1964																	177
11001	DC	District of Columbia	1965																	177
11001	DC	District of Columbia	1966																	177
11001	DC	District of Columbia	1967																	177
11001	DC	District of Columbia	1968																	177
11001	DC	District of Columbia	1969																	177
11001	DC	District of Columbia	1970																	177
11001	DC	District of Columbia	1971																	177
11001	DC	District of Columbia	1972																	177
11001	DC	District of Columbia	1973																	177
11001	DC	District of Columbia	1974																	177
11001	DC	District of Columbia	1975																	177
11001	DC	District of Columbia	1976																	177
11001	DC	District of Columbia	1977																	177
11001	DC	District of Columbia	1978																	177
11001	DC	District of Columbia	1979																	177
11001	DC	District of Columbia	1980																	177
11001	DC	District of Columbia	1981																	177
11001	DC	District of Columbia	1982																	177
11001	DC	District of Columbia	1983																	177
11001	DC	District of Columbia	1984																	177
11001	DC	District of Columbia	1985			0									0	0	0	0	0	177	0	0
11001	DC	District of Columbia	1986			0									0	0	0	0	0	177	0	0
11001	DC	District of Columbia	1987			0									0	0	0	0	0	177	0	0
11001	DC	District of Columbia	1988			0									0	0	0	0	0	177	0	0
11001	DC	District of Columbia	1989			0									0	0	0	0	0	177	0	0
11001	DC	District of Columbia	1990			0									0	0	0	0	0	177	0	0
11001	DC	District of Columbia	1991			0									0	0	0	0	0	177	0	0
11001	DC	District of Columbia	1992			0									0	0	0	0	0	177	0	0
11001	DC	District of Columbia	1993			0									0	0	0	0	0	177	0	0
11001	DC	District of Columbia	1994			0									0	0	0	0	0	177	0	0
11001	DC	District of Columbia	1995			0									0	0	0	0	0	177	0	0
11001	DC	District of Columbia	1996			0									0	0	0	0	0	177	0	0
11001	DC	District of Columbia	1997			0									0	0	0	0	0	177	0	0
11001	DC	District of Columbia	1998			0									0	0	0	0	0	177	0	0
11001	DC	District of Columbia	1999			0									0	0	0	0	0	177	0	0
11001	DC	District of Columbia	2000			0									0	0	0	0	0	177	0	0
11001	DC	District of Columbia	2001			0									0	0	0	0	0	177	0	0
11001	DC	District of Columbia	2002			0									0	0	0	0	0	177	0	0
11001	DC	District of Columbia	2003			0									0	0	0	0	0	177	0	0
11001	DC	District of Columbia	2004			0									0	0	0	0	0	177	0	0
11001	DC	District of Columbia	2005			0									0	0	0	0	0	177	0	0
11001	DC	District of Columbia	2006			0									0	0	0	0	0	177	0	0
11001	DC	District of Columbia	2007			0									0	0	0	0	0	177	0	0
11001	DC	District of Columbia	2008			0									0	0	0	0	0	177	0	0
11001	DC	District of Columbia	2009			0									0	0	0	0	0	177	0	0
11001	DC	District of Columbia	2010			0									0	0	0	0	0	177	0	0
11001	DC	District of Columbia	2011			0									0	0	0	0	0	177	0	0
11001	DC	District of Columbia	2012			0									0	0	0	0	0	177	0	0
11001	DC	District of Columbia	2013			0									0	0	0	0	0	177	0	0
11001	DC	District of Columbia	2014			0									0	0	0	0	0	177	0	0
11001	DC	District of Columbia	2015			0									0	0	0	0	0	177	0	0
11001	DC	District of Columbia	2016			0									0	0	0	0	0	177	0	0
11001	DC	District of Columbia	2017			0									0	0	0	0	0	177	0	0
11001	DC	District of Columbia	2018			0									0	0	0	0	0	177	0	0
11001	DC	District of Columbia	2019			0									0	0	0	0	0	177	0	0
11001	DC	District of Columbia	2020																	177
24001	MD	Allegany	1961																	1113.23
24001	MD	Allegany	1962																	1113.23
24001	MD	Allegany	1963																	1113.23
24001	MD	Allegany	1964																	1113.23
24001	MD	Allegany	1965																	1113.23
24001	MD	Allegany	1966																	1113.23
24001	MD	Allegany	1967																	1113.23
24001	MD	Allegany	1968																	1113.23
24001	MD	Allegany	1969																	1113.23
24001	MD	Allegany	1970																	1113.23
24001	MD	Allegany	1971																	1113.23
24001	MD	Allegany	1972																	1113.23
24001	MD	Allegany	1973																	1113.23
24001	MD	Allegany	1974																	1113.23
24001	MD	Allegany	1975																	1113.23
24001	MD	Allegany	1976																	1113.23
24001	MD	Allegany	1977																	1113.23
24001	MD	Allegany	1978																	1113.23
24001	MD	Allegany	1979																	1113.23
24001	MD	Allegany	1980																	1113.23
24001	MD	Allegany	1981																	1113.23
24001	MD	Allegany	1982																	1113.23
24001	MD	Allegany	1983																	1113.23
24001	MD	Allegany	1984																	1113.23
24001	MD	Allegany	1985			35447.4		38189.6	0	163564	32831.4	15681.4	0	39999	270032	55680.4	70618.2	15188.5	23.9946	1113.23	199414	40491.9	73.8482	72.722
24001	MD	Allegany	1986			34236.2		32606.1	0	158601	33025.9	11849.5	0	38690.3	258469	50539.7	59112.1	9798.58	23.3491	1113.23	199357	40741.1	77.1299	80.6121
24001	MD	Allegany	1987			33073.1		27052.8	0	166637	33234.2	8030.28	0	44282	259997	52312.3	60278.1	11232	22.7418	1113.23	199719	41080.3	76.8159	78.529
24001	MD	Allegany	1988			31298.5		26428.2	0	153405	33860.8	7633.77	0	41068.2	244992	48702	55286.3	9777.88	21.7173	1113.23	189706	38924.1	77.4335	79.923
24001	MD	Allegany	1989			29598.4		25599.2	0	143131	34332.8	7164.52	0	36845.6	232661	44010.1	48823.7	6378.87	20.7347	1113.23	183838	37631.3	79.0151	85.5059
24001	MD	Allegany	1990			28013.5		24673.4	0	143851	34625.3	6643.61	0	36291.4	231163	42935	53492.8	6620.11	19.8303	1113.23	177671	36314.9	76.8593	84.5811
24001	MD	Allegany	1991			26357.9		23669.1	0	134165	34576.8	6064.96	0	33533.8	218768	39598.7	48027.4	4687.39	18.8688	1113.23	170741	34911.3	78.0465	88.1628
24001	MD	Allegany	1992			25322.7		22506.5	0	137599	50326.3	5393.79	0	35307	235754	40700.8	55959.9	5711.81	18.3497	1113.23	179794	34989	76.2635	85.9664
24001	MD	Allegany	1993			23416.7		20632.5	0	124646	22825.6	4934.54	0	31078.1	191521	36012.6	50328	6720.13	17.1863	1113.23	141193	29292.5	73.722	81.3395
24001	MD	Allegany	1994			21330.2		18891.2	0	112398	5445.94	4503.34	0	27478	158066	31981.3	46782	7467.09	15.8716	1113.23	111284	24514.3	70.4034	76.6517
24001	MD	Allegany	1995			19012.1		17238.8	0	101057	4496.84	4108.27	0	23297	141805	27405.2	43342.1	5769.68	14.3556	1113.23	98462.7	21635.5	69.4354	78.9468
24001	MD	Allegany	1996			16749.5		15490	0	84836.3	3559.92	3693.7	0	19045.9	120636	22739.6	38111	4677.16	12.8478	1113.23	82524.7	18062.4	68.4082	79.4316
24001	MD	Allegany	1997			14566.2		13728.1	0	73068.9	2614.84	3274.91	0	16499.9	103978	19774.8	34937.8	4697.27	11.3583	1113.23	69040.3	15077.5	66.3989	76.2462
24001	MD	Allegany	1998			15568		12360.6	0	76493.1	2750.94	2951.5	0	17411.8	107173	20363.3	33330.7	4414.21	12.3551	1113.23	73842	15949.1	68.9	78.3227
24001	MD	Allegany	1999			16484.4		11007.6	0	83340.8	2877.04	2630.47	0	17909.4	113710	20539.9	34606.9	3595.75	13.3293	1113.23	79102.8	16944.1	69.5656	82.4938
24001	MD	Allegany	2000			17329.1		9638.12	0	84492.4	3018.83	2308.85	0	18998.1	114478	21306.9	30700	3516.67	14.295	1113.23	83778.5	17790.3	73.1827	83.4952
24001	MD	Allegany	2001			18071.7		8311.99	0	82028.6	16432.2	1996.21	0	17672.9	124844	19669.1	23010.7	-354.908	15.222	1113.23	101834	20024	81.5685	101.804
24001	MD	Allegany	2002			18829.5		6926.69	22.7049	89122.4	22717.7	1670.67	7.2724	19352.4	137619	21030.3	24590	-508.002	16.2179	1113.23	113029	21538.3	82.1318	102.416
24001	MD	Allegany	2003			17585.7		6035.76	49.9084	79534.5	20943.1	1493.69	15.9857	17311.9	124149	18821.5	9426.8	-2870.32	15.5089	1113.23	114722	21691.8	92.4069	115.25
24001	MD	Allegany	2004			16417.2		5290.95	82.8366	97084.2	20058.8	1357.57	26.5326	19316.7	138934	20700.8	20992.8	-1357.87	14.8384	1113.23	117941	22058.7	84.8901	106.56
24001	MD	Allegany	2005			15291.7		4566.35	121.095	99053.7	19905.2	1221.1	38.7868	19118.8	138938	20378.7	17703.8	-1974.68	14.1576	1113.23	121234	22353.4	87.2578	109.69
24001	MD	Allegany	2006			14164.3		3875.67	170.95	104657	19925.8	1100.72	54.7555	20777	142794	21932.5	16671.8	-1011.99	13.453	1113.23	126122	22944.5	88.3246	104.614
24001	MD	Allegany	2007			13071.1		3144.88	229.196	114672	20669.3	969.017	73.4117	21866.7	151787	22909.1	19603.8	-869.399	12.756	1113.23	132183	23778.5	87.0846	103.795
24001	MD	Allegany	2008			14410.1		3948.07	313.101	111144	28876	1515.07	100.287	21452.2	158691	23067.6	2184.63	-4720.85	14.4743	1113.23	156507	27788.4	98.6233	120.465
24001	MD	Allegany	2009			15679.1		4560.23	417.948	109966	36232.4	1891.38	133.869	19872.1	166856	21897.3	-11265.9	-9489.14	16.2394	1113.23	178122	31386.5	106.752	143.335
24001	MD	Allegany	2010			16825.7		5055.35	0	119538	43267.5	2189.84	0	23373	184687	25562.8	-15579.7	-9578.51	18.0053	1113.23	200267	35141.3	108.436	137.471
24001	MD	Allegany	2011			17855.9		5511.89	119.974	130551	50112.9	2445.86	61.068	23768.6	204151	26275.6	-22077.7	-13492.9	19.7844	1113.23	226229	39768.4	110.814	151.351
24001	MD	Allegany	2012			18794.7		5919.28	0	129488	57180.8	2718.25	0	21404.1	211383	24122.3	-36910.7	-19345.3	21.5992	1113.23	248294	43467.7	117.462	180.197
24001	MD	Allegany	2013			17583		17536	138.786	101511	42031.8	4492	59.3378	18278.9	178800	22830.2	35620.9	-853.745	20.9874	1113.23	143179	23683.9	80.0778	103.74
24001	MD	Allegany	2014			15460.2		16549.1	139.474	92806.6	35993.5	4246.75	59.6321	16751.3	160949	21057.7	33191.8	-350.838	19.195	1113.23	127757	21408.5	79.3774	101.666
24001	MD	Allegany	2015			15018.5		17973.2	135.483	92282.6	33955.5	4605.76	57.9256	17428.8	159365	22092.5	34882.8	990.37	19.4271	1113.23	124482	21102.1	78.1114	95.5172
24001	MD	Allegany	2016			14561.9		20227.3	137.3	94289.5	31903	5488.67	58.7025	18446.2	161119	23993.6	37429.8	2722.06	19.6598	1113.23	123689	21271.6	76.7689	88.6551
24001	MD	Allegany	2017			14253.7		3464.85	139.251	111698	30725.5	965.251	59.5366	18482.7	160282	19507.5	37107.1	-2044.29	20.1229	1113.23	123175	21551.7	76.8488	110.48
24001	MD	Allegany	2018			13707		3165.63	131.933	107160	31481.6	879.271	56.4079	17753.4	155646	18689.1	35594.7	-2167.28	19.6147	1113.23	120051	20856.4	77.131	111.596
24001	MD	Allegany	2019			13253		2855.2	123.362	102138	32413.1	792.646	52.7432	16609.1	150783	17454.5	33121.8	-2837.01	19.227	1113.23	117661	20291.5	78.0334	116.254
24001	MD	Allegany	2020																	1113.23
24003	MD	Anne Arundel	1961																	1522.66
24003	MD	Anne Arundel	1962																	1522.66
24003	MD	Anne Arundel	1963																	1522.66
24003	MD	Anne Arundel	1964																	1522.66
24003	MD	Anne Arundel	1965																	1522.66
24003	MD	Anne Arundel	1966																	1522.66
24003	MD	Anne Arundel	1967																	1522.66
24003	MD	Anne Arundel	1968																	1522.66
24003	MD	Anne Arundel	1969																	1522.66
24003	MD	Anne Arundel	1970																	1522.66
24003	MD	Anne Arundel	1971																	1522.66
24003	MD	Anne Arundel	1972																	1522.66
24003	MD	Anne Arundel	1973																	1522.66
24003	MD	Anne Arundel	1974																	1522.66
24003	MD	Anne Arundel	1975																	1522.66
24003	MD	Anne Arundel	1976																	1522.66
24003	MD	Anne Arundel	1977																	1522.66
24003	MD	Anne Arundel	1978																	1522.66
24003	MD	Anne Arundel	1979																	1522.66
24003	MD	Anne Arundel	1980																	1522.66
24003	MD	Anne Arundel	1981																	1522.66
24003	MD	Anne Arundel	1982																	1522.66
24003	MD	Anne Arundel	1983																	1522.66
24003	MD	Anne Arundel	1984																	1522.66
24003	MD	Anne Arundel	1985			119389		37524.9	14496.8	472543	198719	10631.4	25123.6	112618	842672	148373	196883	37365.8	70.2583	1522.66	645789	111007	76.6359	74.8162
24003	MD	Anne Arundel	1986			115316		36582.6	12711.2	405091	201742	10354.9	22029	92275	771443	124659	154033	19449.7	67.9471	1522.66	617410	105209	80.0332	84.3976
24003	MD	Anne Arundel	1987			111272		35647.2	10895.9	388970	204578	10081.7	18883.1	93549.4	751362	122514	162200	23078.7	65.6615	1522.66	589162	99435.5	78.4126	81.1624
24003	MD	Anne Arundel	1988			110755		34485.9	10450.2	379255	213819	9770.97	18110.6	92934.4	748765	120816	162574	22934.5	65.4592	1522.66	586191	97881.5	78.2877	81.017
24003	MD	Anne Arundel	1989			110572		33207	10554.7	379043	230655	9424.25	18291.7	88070.3	764033	115786	160123	16023.1	65.5084	1522.66	603910	99763.1	79.0424	86.1615
24003	MD	Anne Arundel	1990			110318		31998.4	10643.3	429886	246243	9102.95	18445.3	97620	829088	125168	206845	23409.5	65.553	1522.66	622243	101759	75.0515	81.2976
24003	MD	Anne Arundel	1991			109482		30789.8	10174.8	431694	257463	8796.36	17633.4	97014.2	839604	123444	221249	23580.3	65.2992	1522.66	618355	99863.6	73.6484	80.8979
24003	MD	Anne Arundel	1992			108604		29621	10124.8	485999	276830	8516.52	17546.7	109579	911179	135642	276151	34504.3	65.0553	1522.66	635028	101138	69.693	74.5623
24003	MD	Anne Arundel	1993			108363		28507	10842.2	486423	295274	8150.43	18789.9	110215	929408	137155	273678	34065	65.2586	1522.66	655730	103090	70.5535	75.1632
24003	MD	Anne Arundel	1994			108077		27402.1	11914	505517	307216	7782.92	20647.5	114237	960125	142667	281660	36675.5	65.4756	1522.66	678465	105992	70.6642	74.2929
24003	MD	Anne Arundel	1995			107867		26340.4	12668.3	504107	310743	7424.96	21954.6	103930	961725	133309	275483	26604.7	65.7901	1522.66	686242	106705	71.3553	80.0429
24003	MD	Anne Arundel	1996			107780		25225.3	13480.9	483777	313248	7052.73	23363	94895.1	943511	125311	250185	17965.1	66.2243	1522.66	693326	107346	73.4836	85.6635
24003	MD	Anne Arundel	1997			107340		24078.3	13908.1	468592	314983	6667.17	24103.4	93438.8	928901	124209	237816	18003.8	66.5154	1522.66	691085	106206	74.3981	85.5053
24003	MD	Anne Arundel	1998			104959		22615.1	14244.2	496784	330291	6317.79	24685.8	98467.9	968892	129471	262340	21563.2	65.6381	1522.66	706553	107908	72.9238	83.3452
24003	MD	Anne Arundel	1999			102692		21215.7	14344	549450	336894	5987.08	24858.7	97073.6	1.0246e+06	127919	313629	19777	64.8663	1522.66	710967	108142	69.39	84.5394
24003	MD	Anne Arundel	2000			100627		19719.3	14332.8	546444	345445	5630.73	24839.4	102801	1.02657e+06	133271	313365	25329.7	64.2479	1522.66	713203	107942	69.4745	80.9939
24003	MD	Anne Arundel	2001			98683.6		26372.9	52.301	507845	357714	8651.66	44.6967	107025	990668	115721	275809	8317.6	63.7631	1522.66	714859	107404	72.1593	92.8124
24003	MD	Anne Arundel	2002			96642.2		33834.5	52.4823	546767	390066	11781.8	44.8516	115954	1.06736e+06	127780	330250	18815.9	63.243	1522.66	737113	108964	69.0593	85.2748
24003	MD	Anne Arundel	2003			90400.1		32466.4	49.6576	391617	383103	10442.8	42.4376	85314.2	897636	95799.5	189715	-8676.12	59.973	1522.66	707921	104476	78.8651	109.057
24003	MD	Anne Arundel	2004			84299		19646.7	46.8669	453608	362978	5471.75	40.0527	91770	920579	97281.8	245194	-2413.15	56.6074	1522.66	675385	99695	73.3652	102.481
24003	MD	Anne Arundel	2005			78223.4		22365.6	44.7208	403324	335718	6509.26	38.2186	77623	839676	84170.5	202132	-10655.2	53.1653	1522.66	637544	94825.6	75.9274	112.659
24003	MD	Anne Arundel	2006			71967		30728.3	42.8364	369357	303989	11663.1	36.6082	73348.8	776084	85048.4	178691	-4757.1	49.5555	1522.66	597393	89805.5	76.9753	105.593
24003	MD	Anne Arundel	2007			65630.6		25285	42.2034	351301	269407	7227.06	37.8222	68156.5	711666	75421.4	164511	-7606.45	45.8321	1522.66	547155	83027.8	76.8837	110.085
24003	MD	Anne Arundel	2008			65535.1		21148.7	71.4317	327584	285170	5811.78	51.7839	64279.4	699509	70142.9	132119	-15554	46.4629	1522.66	567390	85697	81.1126	122.175
24003	MD	Anne Arundel	2009			65345.6		24045.2	57.9957	316183	294355	6713.66	59.3291	48608.9	699987	55381.9	117450	-32438.8	47.0861	1522.66	582537	87820.7	83.2211	158.573
24003	MD	Anne Arundel	2010			64991.2		21818.2	895.414	350444	288513	5999.99	386.692	71155.2	726661	77541.9	144517	-10473.5	47.6518	1522.66	582144	88015.4	80.1121	113.507
24003	MD	Anne Arundel	2011			64537.3		22203.6	41.8657	366693	291854	6110.89	36.0511	66142.5	745329	72289.4	160892	-15747.6	48.2067	1522.66	584437	88037.1	78.4133	121.784
24003	MD	Anne Arundel	2012			63515		22596.5	42.4978	354974	301187	6235.44	33.2809	53819.4	742314	60088.1	52570	-48402.1	49.2835	1522.66	689744	108490	92.9181	180.552
24003	MD	Anne Arundel	2013			59620.8		29577	435.203	318330	308759	8977.91	165.267	48416.9	716721	57560.1	138339	-28164.2	48.1287	1522.66	578383	85724.4	80.6984	148.93
24003	MD	Anne Arundel	2014			53151.2		24769.4	467.281	279798	307612	7284.32	198.981	42974.3	665798	50457.6	123922	-28667.9	44.7105	1522.66	541876	79125.6	81.3874	156.816
24003	MD	Anne Arundel	2015			50171		25775.7	473.619	270121	311589	7710.01	203.244	41735.8	658131	49649	121984	-28247.6	44.0561	1522.66	536147	77896.7	81.4651	156.895
24003	MD	Anne Arundel	2016			47231.8		26809.8	496.067	263939	322203	8141.52	206.259	42290.3	660679	50638	123520	-26790.3	43.3794	1522.66	537159	77428.4	81.3041	152.906
24003	MD	Anne Arundel	2017			44342.5		27678.8	473.966	270190	318487	8511.69	201.224	43543.4	661173	52256.3	124470	-25538.8	42.6856	1522.66	536703	77795.1	81.1743	148.872
24003	MD	Anne Arundel	2018			42066.1		26607.1	422.178	263051	319718	8168.19	154.135	43656	651864	51978.3	122107	-24331.5	41.1252	1522.66	529757	76309.9	81.268	146.811
24003	MD	Anne Arundel	2019			40719.4		28081.7	405.539	250225	329463	8899.04	147.407	38918.3	648895	47964.8	113237	-28649.5	40.4383	1522.66	535658	76614.2	82.5493	159.73
24003	MD	Anne Arundel	2020																	1522.66
24005	MD	Baltimore	1961																	1766.45
24005	MD	Baltimore	1962																	1766.45
24005	MD	Baltimore	1963																	1766.45
24005	MD	Baltimore	1964																	1766.45
24005	MD	Baltimore	1965																	1766.45
24005	MD	Baltimore	1966																	1766.45
24005	MD	Baltimore	1967																	1766.45
24005	MD	Baltimore	1968																	1766.45
24005	MD	Baltimore	1969																	1766.45
24005	MD	Baltimore	1970																	1766.45
24005	MD	Baltimore	1971																	1766.45
24005	MD	Baltimore	1972																	1766.45
24005	MD	Baltimore	1973																	1766.45
24005	MD	Baltimore	1974																	1766.45
24005	MD	Baltimore	1975																	1766.45
24005	MD	Baltimore	1976																	1766.45
24005	MD	Baltimore	1977																	1766.45
24005	MD	Baltimore	1978																	1766.45
24005	MD	Baltimore	1979																	1766.45
24005	MD	Baltimore	1980																	1766.45
24005	MD	Baltimore	1981																	1766.45
24005	MD	Baltimore	1982																	1766.45
24005	MD	Baltimore	1983																	1766.45
24005	MD	Baltimore	1984																	1766.45
24005	MD	Baltimore	1985			356118		244517	0	1.44191e+06	415290	81745.8	0	383089	2.45784e+06	464835	606276	125724	179.666	1766.45	1.85156e+06	339111	75.333	72.953
24005	MD	Baltimore	1986			351200		221470	0	1.28554e+06	435105	68156.6	0	337312	2.29331e+06	405469	501703	79007.3	177.399	1766.45	1.79161e+06	326461	78.1232	80.5146
24005	MD	Baltimore	1987			346197		198609	0	1.26814e+06	453240	54610.1	0	354985	2.26619e+06	409595	533494	95590.3	175.231	1766.45	1.73269e+06	314005	76.4585	76.6622
24005	MD	Baltimore	1988			337478		189828	0	1.16091e+06	463187	51969.7	0	329743	2.1514e+06	381712	522889	89576.2	171.345	1766.45	1.62851e+06	292136	75.6954	76.5331
24005	MD	Baltimore	1989			328444		180582	0	1.1383e+06	493321	49123.3	0	308900	2.14065e+06	358023	503987	66953.5	167.439	1766.45	1.63666e+06	291070	76.4564	81.2991
24005	MD	Baltimore	1990			319019		171129	0	1.23178e+06	537158	46142.2	0	327003	2.25909e+06	373145	610930	83601.5	163.469	1766.45	1.64816e+06	289543	72.9568	77.5954
24005	MD	Baltimore	1991			309352		161638	0	1.21883e+06	564164	43034	0	319081	2.25399e+06	362115	636627	80773.7	159.496	1766.45	1.61736e+06	281341	71.7555	77.6939
24005	MD	Baltimore	1992			299761		151534	0	1.34583e+06	601419	39627.8	0	344374	2.39855e+06	384002	783342	107238	155.676	1766.45	1.61521e+06	276763	67.341	72.0735
24005	MD	Baltimore	1993			295783		147409	0	1.37564e+06	608959	38267.1	0	354879	2.42779e+06	393146	763105	106840	154.892	1766.45	1.66468e+06	286306	68.5679	72.8244
24005	MD	Baltimore	1994			291623		142484	0	1.40882e+06	616343	36733.3	0	367031	2.45927e+06	403764	762991	111440	154.163	1766.45	1.69628e+06	292324	68.9749	72.3997
24005	MD	Baltimore	1995			287329		138632	0	1.38747e+06	618617	35465.9	0	338242	2.43205e+06	373708	730925	79900.4	153.511	1766.45	1.70113e+06	293808	69.9462	78.6196
24005	MD	Baltimore	1996			282735		134824	0	1.34089e+06	640688	34214.6	0	318457	2.39914e+06	352671	668406	54930.3	152.849	1766.45	1.73073e+06	297741	72.1397	84.4245
24005	MD	Baltimore	1997			277665		130664	0	1.3252e+06	639044	32834.5	0	319696	2.37258e+06	352531	637207	52665.7	152.071	1766.45	1.73537e+06	299865	73.1428	85.0607
24005	MD	Baltimore	1998			265655		123898	0	1.34081e+06	627946	31062.5	0	318572	2.35831e+06	349635	660245	56539.2	147.586	1766.45	1.69807e+06	293096	72.0035	83.8291
24005	MD	Baltimore	1999			253982		117245	0	1.42168e+06	612844	29347.4	0	303229	2.40575e+06	332576	746496	46689	143.321	1766.45	1.65926e+06	285887	68.9704	85.9614
24005	MD	Baltimore	2000			242447		110446	0	1.37479e+06	607751	27604.3	0	305921	2.33543e+06	333525	712302	55443.8	139.159	1766.45	1.62313e+06	278082	69.5002	83.3764
24005	MD	Baltimore	2001			230961		104246	0	1.24819e+06	586213	26020.6	0	249421	2.16961e+06	275442	602867	7839.22	135.032	1766.45	1.56675e+06	267603	72.2132	97.1539
24005	MD	Baltimore	2002			219644		97545.6	0	1.32888e+06	596910	24332	0	264648	2.24298e+06	288980	693649	27177.4	131.006	1766.45	1.54933e+06	261803	69.0747	90.5954
24005	MD	Baltimore	2003			220265		94083.1	0	1.03139e+06	621878	23691.4	0	209422	1.96762e+06	233113	381105	-33718.9	134.244	1766.45	1.58652e+06	266832	80.6312	114.465
24005	MD	Baltimore	2004			220608		90508.8	0	1.27442e+06	628825	23045.8	0	234943	2.21437e+06	257988	591446	-14034.8	137.351	1766.45	1.62292e+06	272023	73.2905	105.44
24005	MD	Baltimore	2005			220835		86982.1	0	1.23644e+06	646753	22396.1	0	217558	2.19101e+06	239954	512354	-40861.9	140.474	1766.45	1.67866e+06	280816	76.6157	117.029
24005	MD	Baltimore	2006			220975		84351.2	0	1.25846e+06	701260	22028.7	0	237590	2.26504e+06	259618	481391	-36832.8	143.863	1766.45	1.78365e+06	296451	78.7469	114.187
24005	MD	Baltimore	2007			221204		80763.7	0	1.31025e+06	721402	21424.3	0	236250	2.33362e+06	257675	496915	-46464.9	147.669	1766.45	1.83671e+06	304140	78.7063	118.032
24005	MD	Baltimore	2008			217001		77463.8	0	1.19119e+06	793737	20626.1	0	216993	2.27939e+06	237619	381053	-72598.3	148.842	1766.45	1.89834e+06	310217	83.2827	130.552
24005	MD	Baltimore	2009			212563		81534.3	0	1.11803e+06	845560	21449.3	0	162496	2.25769e+06	183945	334116	-126563	150.123	1766.45	1.92357e+06	310508	85.201	168.805
24005	MD	Baltimore	2010			207843		71897.2	0	1.22949e+06	891310	19273.8	0	243165	2.40054e+06	262439	448716	-49145.5	151.498	1766.45	1.95182e+06	311584	81.3077	118.726
24005	MD	Baltimore	2011			202767		68453	0	1.32471e+06	921442	18392.8	0	229276	2.51737e+06	247669	529905	-67401.2	152.924	1766.45	1.98746e+06	315070	78.95	127.214
24005	MD	Baltimore	2012			197886		66063.7	0	1.2399e+06	982260	17877.5	0	186205	2.48611e+06	204082	451329	-114582	154.564	1766.45	2.03478e+06	318664	81.846	156.145
24005	MD	Baltimore	2013			191652		69590.1	0	1.25922e+06	961186	19059.4	0	190367	2.48164e+06	209426	480552	-101546	155.23	1766.45	2.00109e+06	310972	80.6357	148.488
24005	MD	Baltimore	2014			183809		71393	0	1.25241e+06	983432	19671.4	0	183153	2.49104e+06	202825	444410	-114748	154.594	1766.45	2.04663e+06	317572	82.1596	156.575
24005	MD	Baltimore	2015			178272		160188	0	1.21966e+06	1.00757e+06	56129	0	146963	2.56569e+06	203092	461888	-123101	155.924	1766.45	2.1038e+06	326192	81.9975	160.613
24005	MD	Baltimore	2016			172696		75651.1	0	1.34968e+06	1.03962e+06	21160	0	186268	2.63765e+06	207428	434577	-134796	157.329	1766.45	2.20307e+06	342224	83.5241	164.985
24005	MD	Baltimore	2017			167801		78737	0	1.44902e+06	1.08035e+06	22032.7	0	206880	2.77591e+06	228912	460437	-130645	159.504	1766.45	2.31547e+06	359558	83.4131	157.072
24005	MD	Baltimore	2018			165411		72640.4	0	1.43319e+06	1.10827e+06	20319.4	0	206176	2.77952e+06	226496	455005	-132496	158.978	1766.45	2.32451e+06	358992	83.6301	158.498
24005	MD	Baltimore	2019			163059		73909.3	0	1.39041e+06	1.13731e+06	21346.3	0	193667	2.76469e+06	215013	430433	-143471	158.479	1766.45	2.33425e+06	358484	84.431	166.727
24005	MD	Baltimore	2020																	1766.45
24009	MD	Calvert	1961																	893.78
24009	MD	Calvert	1962																	893.78
24009	MD	Calvert	1963																	893.78
24009	MD	Calvert	1964																	893.78
24009	MD	Calvert	1965																	893.78
24009	MD	Calvert	1966																	893.78
24009	MD	Calvert	1967																	893.78
24009	MD	Calvert	1968																	893.78
24009	MD	Calvert	1969																	893.78
24009	MD	Calvert	1970																	893.78
24009	MD	Calvert	1971																	893.78
24009	MD	Calvert	1972																	893.78
24009	MD	Calvert	1973																	893.78
24009	MD	Calvert	1974																	893.78
24009	MD	Calvert	1975																	893.78
24009	MD	Calvert	1976																	893.78
24009	MD	Calvert	1977																	893.78
24009	MD	Calvert	1978																	893.78
24009	MD	Calvert	1979																	893.78
24009	MD	Calvert	1980																	893.78
24009	MD	Calvert	1981																	893.78
24009	MD	Calvert	1982																	893.78
24009	MD	Calvert	1983																	893.78
24009	MD	Calvert	1984																	893.78
24009	MD	Calvert	1985			100117		15067.7	6680	511686	173481	5804.01	11921.5	127872	807031	145597	164130	34162.6	72.3286	893.78	642901	111435	79.6625	76.5362
24009	MD	Calvert	1986			94066.2		15135.8	5911.72	426219	173058	5713.16	10550.3	100117	714391	116380	120040	14484.1	67.8447	893.78	594351	101896	83.1968	87.5545
24009	MD	Calvert	1987			88205.6		15147	5248.77	394761	173071	5594.93	9367.21	96180.7	676434	111143	129102	18548.2	63.5459	893.78	547331	92594.6	80.9142	83.3114
24009	MD	Calvert	1988			88896		9549.05	4643.84	369357	211654	3663.41	8287.62	96019.8	684099	107971	131775	18627.9	64.0111	893.78	552325	89342.9	80.7375	82.7473
24009	MD	Calvert	1989			89684.2		9714.42	5241.98	353385	256692	3759.55	8762.58	91641.5	714717	104164	129744	12418.4	64.5665	893.78	584973	91745.1	81.8468	88.0779
24009	MD	Calvert	1990			90426.4		9862.25	5498.93	387629	303677	3857.27	9192.1	102227	797093	115276	177131	20907.6	65.1295	893.78	619962	94368.8	77.7778	81.8631
24009	MD	Calvert	1991			91054		10026.3	5574.57	381865	340689	3969.56	9318.54	102908	829208	116196	194268	22182.4	65.645	893.78	634940	94013.9	76.5718	80.9096
24009	MD	Calvert	1992			91568.6		10247.5	5843.16	427905	382705	4113.07	9767.52	117024	918268	130904	254501	35132.8	66.1307	893.78	663767	95771.4	72.2847	73.1615
24009	MD	Calvert	1993			88511.4		10007.6	6198.13	424024	373420	3819.08	10360.9	115325	902161	129505	241919	33374.2	64.1114	893.78	660242	96131.1	73.1845	74.2295
24009	MD	Calvert	1994			85349.2		10045.2	6368.04	426650	358461	3582.03	10644.9	116106	886874	130333	237079	34816.4	62.0989	893.78	649795	95516.9	73.268	73.2866
24009	MD	Calvert	1995			82127.5		10040	6427.23	416295	329241	3360.51	10743.9	102305	844131	116410	221585	23553.7	60.1107	893.78	622546	92855.8	73.7499	79.7665
24009	MD	Calvert	1996			78871.8		10036.6	6583.54	394555	309977	3137.84	11005.2	91836.4	800024	105979	194080	14519.6	58.164	893.78	605944	91459.8	75.7408	86.2996
24009	MD	Calvert	1997			75596.8		10320.1	6908.98	392682	278401	3006.73	11549.2	90556.4	763909	105112	179638	14963.4	56.243	893.78	584271	90148.8	76.4844	85.7643
24009	MD	Calvert	1998			72762.3		10420.9	6729.39	415076	274802	3008.96	11249	92291.9	779791	106550	195183	16214.9	54.7048	893.78	584608	90334.9	74.9698	84.7819
24009	MD	Calvert	1999			69908.8		10576.6	6615.65	453277	269142	3036.51	11058.8	89074.6	809520	103170	225457	12680.6	53.1984	893.78	584062	90489.3	72.1492	87.709
24009	MD	Calvert	2000			67032.9		10658.6	6489.31	448940	272796	3033.8	10847.6	92170	805917	106051	218251	15224.4	51.7218	893.78	587666	90827	72.9189	85.6443
24009	MD	Calvert	2001			64199.6		33726.7	761.264	403445	265700	12829.3	185.434	81800	767833	94814.7	188238	4954.51	50.3023	893.78	579595	89860.2	75.4845	94.7745
24009	MD	Calvert	2002			61405.7		32844.1	1680.04	446073	272254	11883.5	533.433	89810.2	814257	102227	223399	10853.8	48.9516	893.78	590858	91373.4	72.564	89.3827
24009	MD	Calvert	2003			58008.3		39516.6	2546.81	336084	267838	13569.9	864.476	62897.1	703994	77331.5	120576	-13198.1	47.1382	893.78	583417	90529.6	82.8725	117.067
24009	MD	Calvert	2004			54628.8		11131.7	3395.74	424334	242934	3134.15	1188.34	74815.6	736425	79138.1	169029	-10157.1	45.2837	893.78	567395	89295.2	77.0473	112.835
24009	MD	Calvert	2005			51441.6		17458	4083.8	391339	230370	5272.4	1454.33	61215.9	694692	67942.6	140643	-19845.7	43.4679	893.78	554049	87788.3	79.7546	129.21
24009	MD	Calvert	2006			48303.1		15811.4	4654.73	379498	213518	4748.76	1676.55	62330.3	661785	68755.6	123529	-17327.2	41.6923	893.78	538256	86082.8	81.3339	125.201
24009	MD	Calvert	2007			45382.3		40918.9	5323.42	373153	189623	13401.7	1932.4	54732.7	654401	70066.9	132957	-14636.5	40.1001	893.78	521444	84703.3	79.6826	120.889
24009	MD	Calvert	2008			50242.3		53280.5	7040.37	372651	214937	18063.1	2574.08	53789.2	698151	74426.4	105942	-21216.5	45.5535	893.78	592209	95642.8	84.8254	128.507
24009	MD	Calvert	2009			54717.4		66623.3	9470.43	379083	239023	23274.3	3460.31	44425.4	748918	71160	81581.1	-36324.8	51.0342	893.78	667337	107485	89.1068	151.047
24009	MD	Calvert	2010			58327.6		67329.3	6611.07	477804	249243	23896.4	2447.96	76850.4	859314	103195	133057	-14126.6	56.1142	893.78	726257	117321	84.5159	113.689
24009	MD	Calvert	2011			61073.1		19093.5	8337.35	581402	262754	5977.22	2856.95	84859.1	932660	93693.3	153148	-32256.8	60.7832	893.78	779512	125950	83.5794	134.428
24009	MD	Calvert	2012			63183.1		20777.8	11715.6	590122	263764	6505.67	4091.46	80851.7	949563	91448.8	133161	-40863.4	65.1126	893.78	816402	132312	85.9766	144.684
24009	MD	Calvert	2013			57167.5		12468.8	4898.61	536366	249130	3034.2	1890.49	72992.9	860031	77917.6	127868	-39587.4	61.0788	893.78	732163	117505	85.1322	150.807
24009	MD	Calvert	2014			54940.8		12639.8	5358.68	482072	268141	3083.26	1993.09	65605.4	823152	70681.8	125753	-39176.6	60.9402	893.78	697399	109858	84.723	155.427
24009	MD	Calvert	2015			49255.6		12848.6	5111.51	418304	264841	3142.54	1917.59	56201.2	750360	61261.3	111640	-38059.8	56.8016	893.78	638720	99321.1	85.1218	162.127
24009	MD	Calvert	2016			43680.5		40310.4	5056.59	339144	272065	13340.9	1900.85	39612.9	700256	54854.6	107675	-35470.3	52.4535	893.78	592581	90325	84.6235	164.662
24009	MD	Calvert	2017			38064.9		13265.7	5379.46	304060	263460	3265.91	2039.25	42610	624230	47915.1	98544	-30679.1	47.6799	893.78	525686	78594.2	84.2135	164.028
24009	MD	Calvert	2018			36976.9		13209.3	4584.17	320311	269042	3225.27	1894.67	46770.5	644124	51890.4	104005	-28872	47.07	893.78	540119	80762.4	83.8533	155.64
24009	MD	Calvert	2019			35913.8		19739.7	4893.54	310706	274914	5629.67	1905.66	40707.9	646167	48243.2	91102.4	-34770.5	46.4724	893.78	555065	83013.7	85.9011	172.073
24009	MD	Calvert	2020																	893.78
24011	MD	Caroline	1961																	844.492
24011	MD	Caroline	1962																	844.492
24011	MD	Caroline	1963																	844.492
24011	MD	Caroline	1964																	844.492
24011	MD	Caroline	1965																	844.492
24011	MD	Caroline	1966																	844.492
24011	MD	Caroline	1967																	844.492
24011	MD	Caroline	1968																	844.492
24011	MD	Caroline	1969																	844.492
24011	MD	Caroline	1970																	844.492
24011	MD	Caroline	1971																	844.492
24011	MD	Caroline	1972																	844.492
24011	MD	Caroline	1973																	844.492
24011	MD	Caroline	1974																	844.492
24011	MD	Caroline	1975																	844.492
24011	MD	Caroline	1976																	844.492
24011	MD	Caroline	1977																	844.492
24011	MD	Caroline	1978																	844.492
24011	MD	Caroline	1979																	844.492
24011	MD	Caroline	1980																	844.492
24011	MD	Caroline	1981																	844.492
24011	MD	Caroline	1982																	844.492
24011	MD	Caroline	1983																	844.492
24011	MD	Caroline	1984																	844.492
24011	MD	Caroline	1985			572347		1.13799e+06	28313.8	1.9566e+06	3.06536e+06	448019	19118.6	596617	6.76062e+06	1.06375e+06	1.67217e+06	322402	400.804	844.492	5.08845e+06	741353	75.266	69.6921
24011	MD	Caroline	1986			571251		1.14838e+06	25660.2	1.74035e+06	3.03382e+06	452324	17326.7	496508	6.51947e+06	966159	1.59498e+06	254460	398.914	844.492	4.92449e+06	711699	75.5351	73.6628
24011	MD	Caroline	1987			570108		1.16523e+06	23188.6	1.73929e+06	3.00245e+06	458999	15657.8	512098	6.50027e+06	986755	1.7367e+06	304199	397.151	844.492	4.76357e+06	682556	73.2827	69.1718
24011	MD	Caroline	1988			569826		1.16101e+06	23501.9	1.6931e+06	2.97841e+06	456871	15869.4	505793	6.42585e+06	978534	1.73798e+06	310151	396.155	844.492	4.68787e+06	668382	72.9533	68.3045
24011	MD	Caroline	1989			569567		1.16791e+06	24779.7	1.70639e+06	3.05981e+06	458920	16732.2	484002	6.52846e+06	959653	1.72543e+06	277133	395.307	844.492	4.80303e+06	682520	73.5707	71.1215
24011	MD	Caroline	1990			569003		1.17312e+06	26151.3	1.96025e+06	3.14056e+06	460300	17658.3	548960	6.86907e+06	1.02692e+06	1.93575e+06	327391	394.409	844.492	4.93332e+06	699528	71.8193	68.1191
24011	MD	Caroline	1991			568060		1.17451e+06	27304.5	2.00596e+06	3.15169e+06	460117	18437	549222	6.92753e+06	1.02778e+06	2.01233e+06	334107	393.399	844.492	4.9152e+06	693669	70.9517	67.4922
24011	MD	Caroline	1992			566818		1.17872e+06	28731.6	2.36543e+06	3.24432e+06	460921	19400.7	642039	7.38402e+06	1.12236e+06	2.34103e+06	413622	392.339	844.492	5.04299e+06	708738	68.296	63.1471
24011	MD	Caroline	1993			562439		1.19369e+06	28886.8	2.3755e+06	3.34896e+06	466586	19505.4	654259	7.50948e+06	1.14035e+06	2.29844e+06	409091	389.446	844.492	5.21104e+06	731259	69.3928	64.1259
24011	MD	Caroline	1994			557583		1.2193e+06	28614.6	2.40534e+06	3.38877e+06	476461	19321.7	668692	7.59961e+06	1.16447e+06	2.30861e+06	422110	386.598	844.492	5.291e+06	742364	69.622	63.751
24011	MD	Caroline	1995			552221		1.22846e+06	28180.5	2.39614e+06	3.35949e+06	479784	19028.5	609383	7.5645e+06	1.1082e+06	2.24892e+06	360432	383.76	844.492	5.31558e+06	747764	70.2701	67.4758
24011	MD	Caroline	1996			546440		1.25123e+06	27653.1	2.25998e+06	3.29443e+06	488487	18672.4	549698	7.37974e+06	1.05686e+06	2.10779e+06	313927	380.993	844.492	5.27195e+06	742930	71.4382	70.2962
24011	MD	Caroline	1997			541296		1.26487e+06	26996.8	2.21599e+06	3.21237e+06	493621	18229.3	547002	7.26153e+06	1.05885e+06	2.0402e+06	320870	379.002	844.492	5.22132e+06	737983	71.904	69.6965
24011	MD	Caroline	1998			535764		1.26941e+06	26526.2	2.38796e+06	3.18417e+06	495866	17911.5	561872	7.40383e+06	1.07565e+06	2.14768e+06	328812	377.099	844.492	5.25615e+06	746837	70.9923	69.4313
24011	MD	Caroline	1999			529804		1.33872e+06	26113.2	2.7158e+06	3.11756e+06	523719	17632.6	546669	7.728e+06	1.08802e+06	2.45902e+06	333845	375.238	844.492	5.26898e+06	754176	68.1804	69.3163
24011	MD	Caroline	2000			523318		1.32127e+06	25578.2	2.77896e+06	3.05275e+06	517266	17271.4	571843	7.70188e+06	1.10638e+06	2.43872e+06	347642	373.357	844.492	5.26316e+06	758737	68.336	68.5784
24011	MD	Caroline	2001			516493		1.19621e+06	111.614	2.64369e+06	2.94653e+06	488246	19.5324	471044	7.30303e+06	959310	2.096e+06	202153	371.555	844.492	5.20704e+06	757157	71.2996	78.9273
24011	MD	Caroline	2002			508589		1.21176e+06	7421.72	3.02345e+06	2.94641e+06	480907	2855.17	528916	7.69763e+06	1.01268e+06	2.42784e+06	242987	369.322	844.492	5.26978e+06	769691	68.4598	76.0055
24011	MD	Caroline	2003			505791		1.25894e+06	15293.5	2.29485e+06	2.9e+06	450247	5907.5	406030	6.97487e+06	862184	1.62141e+06	72662.6	369.504	844.492	5.35345e+06	789522	76.7535	91.5723
24011	MD	Caroline	2004			506207		1.24371e+06	23741.2	2.95835e+06	2.90996e+06	424695	9183.17	490391	7.64197e+06	924269	2.15659e+06	110361	370.314	844.492	5.48537e+06	813908	71.7796	88.0596
24011	MD	Caroline	2005			506903		1.19217e+06	32640.1	2.82209e+06	2.87742e+06	387661	12634	453797	7.43122e+06	854092	1.86617e+06	22347.8	371.706	844.492	5.56506e+06	831745	74.8875	97.3834
24011	MD	Caroline	2006			507124		1.29774e+06	43366.2	2.83851e+06	2.91596e+06	431215	16792.6	481007	7.60269e+06	929014	1.85551e+06	65459.8	373.137	844.492	5.74718e+06	863555	75.5941	92.9538
24011	MD	Caroline	2007			507240		1.22069e+06	53763.1	2.94035e+06	2.87223e+06	405481	20824.3	482109	7.59427e+06	908414	1.79998e+06	32196.1	374.883	844.492	5.79429e+06	876218	76.2982	96.4558
24011	MD	Caroline	2008			509549		1.32277e+06	65891.9	2.63268e+06	2.90078e+06	455289	25527.2	416056	7.43167e+06	896872	1.56592e+06	9285.03	378.661	844.492	5.86575e+06	887587	78.9291	98.9647
24011	MD	Caroline	2009			510893		1.33334e+06	77863	2.49907e+06	2.92785e+06	467820	30169.4	312564	7.34902e+06	810554	1.42071e+06	-86737.1	382.156	844.492	5.92831e+06	897291	80.668	110.701
24011	MD	Caroline	2010			511388		1.47472e+06	73456.8	2.76912e+06	2.8646e+06	511360	29783.9	456157	7.69329e+06	997302	1.82278e+06	106833	385.456	844.492	5.87051e+06	890469	76.3069	89.2878
24011	MD	Caroline	2011			511048		1.70859e+06	50786.2	2.94652e+06	2.80366e+06	588374	18517.7	396513	8.0206e+06	1.00341e+06	2.22613e+06	123360	388.585	844.492	5.79448e+06	880045	72.2449	87.7058
24011	MD	Caroline	2012			505412		1.74094e+06	63649.8	2.66415e+06	2.76411e+06	636419	22278.3	275635	7.73827e+06	934332	1.9557e+06	53535.3	391.476	844.492	5.78257e+06	880797	74.7269	94.2702
24011	MD	Caroline	2013			496315		1.79666e+06	22138.7	2.61301e+06	2.75602e+06	643207	8550.9	265814	7.68414e+06	917572	2.14294e+06	86332.4	391.743	844.492	5.5412e+06	831239	72.1122	90.5912
24011	MD	Caroline	2014			503018		1.70322e+06	25382.2	2.56221e+06	3.06796e+06	616926	9803.72	269963	7.86179e+06	896693	2.11478e+06	50851.7	404.738	844.492	5.74701e+06	845841	73.1006	94.329
24011	MD	Caroline	2015			493771		1.81501e+06	26023.9	2.42189e+06	3.12693e+06	668827	10051.6	219980	7.88363e+06	898858	2.17138e+06	65225.8	405.155	844.492	5.71226e+06	833633	72.4572	92.7435
24011	MD	Caroline	2016			484556		1.90555e+06	26963.1	2.3574e+06	3.23739e+06	697711	10414.3	206028	8.01185e+06	914153	2.26953e+06	85053.8	405.619	844.492	5.74232e+06	829099	71.6728	90.6959
24011	MD	Caroline	2017			475324		1.94478e+06	28318.6	2.40701e+06	3.20421e+06	715621	10937.9	224453	8.05964e+06	951011	2.33653e+06	124077	406.084	844.492	5.72311e+06	826934	71.0095	86.9531
24011	MD	Caroline	2018			469652		1.87774e+06	27872.8	2.44091e+06	3.18258e+06	687153	10806.3	246672	7.99876e+06	944632	2.2859e+06	117840	405.52	844.492	5.71286e+06	826792	71.4219	87.5253
24011	MD	Caroline	2019			464006		1.87633e+06	27507.7	2.38206e+06	3.16324e+06	692321	10624.7	221880	7.91315e+06	924826	2.21046e+06	98174.1	404.963	844.492	5.70269e+06	826652	72.0659	89.3846
24011	MD	Caroline	2020																	844.492
24013	MD	Carroll	1961																	1171.71
24013	MD	Carroll	1962																	1171.71
24013	MD	Carroll	1963																	1171.71
24013	MD	Carroll	1964																	1171.71
24013	MD	Carroll	1965																	1171.71
24013	MD	Carroll	1966																	1171.71
24013	MD	Carroll	1967																	1171.71
24013	MD	Carroll	1968																	1171.71
24013	MD	Carroll	1969																	1171.71
24013	MD	Carroll	1970																	1171.71
24013	MD	Carroll	1971																	1171.71
24013	MD	Carroll	1972																	1171.71
24013	MD	Carroll	1973																	1171.71
24013	MD	Carroll	1974																	1171.71
24013	MD	Carroll	1975																	1171.71
24013	MD	Carroll	1976																	1171.71
24013	MD	Carroll	1977																	1171.71
24013	MD	Carroll	1978																	1171.71
24013	MD	Carroll	1979																	1171.71
24013	MD	Carroll	1980																	1171.71
24013	MD	Carroll	1981																	1171.71
24013	MD	Carroll	1982																	1171.71
24013	MD	Carroll	1983																	1171.71
24013	MD	Carroll	1984																	1171.71
24013	MD	Carroll	1985			626767		594620	4536.63	2.80231e+06	794580	204703	1166.03	727315	4.82282e+06	933184	1.26097e+06	254643	352.688	1171.71	3.56185e+06	678541	73.8541	72.7125
24013	MD	Carroll	1986			613035		567051	4250.6	2.45646e+06	866332	193723	1092.52	618150	4.50713e+06	812966	1.04788e+06	161835	345.649	1171.71	3.45925e+06	651131	76.7507	80.0932
24013	MD	Carroll	1987			599388		540773	3956.17	2.38041e+06	935246	182955	1016.84	632574	4.45977e+06	816546	1.10022e+06	192298	338.906	1171.71	3.35955e+06	624248	75.3301	76.4499
24013	MD	Carroll	1988			599914		555134	3794.84	2.2266e+06	974796	195453	975.372	592479	4.36024e+06	788908	1.13294e+06	196927	340.482	1171.71	3.2273e+06	591980	74.0166	75.038
24013	MD	Carroll	1989			599796		569171	3933.28	2.24979e+06	1.05454e+06	207706	1010.95	564813	4.47723e+06	773530	1.14105e+06	166515	342.021	1171.71	3.33618e+06	607015	74.5145	78.4734
24013	MD	Carroll	1990			598959		585228	4033.19	2.51457e+06	1.16485e+06	220304	1036.64	612827	4.86765e+06	834168	1.41696e+06	215249	343.488	1171.71	3.45068e+06	618919	70.8902	74.196
24013	MD	Carroll	1991			597127		598976	4065.12	2.53489e+06	1.22094e+06	232258	1044.84	600589	4.956e+06	833892	1.51003e+06	221856	344.726	1171.71	3.44597e+06	612037	69.5312	73.3952
24013	MD	Carroll	1992			594406		617136	4096.35	2.86905e+06	1.29342e+06	244981	1052.87	659519	5.3781e+06	905553	1.88615e+06	293984	345.799	1171.71	3.49195e+06	611568	64.9291	67.5353
24013	MD	Carroll	1993			583845		615024	4200.04	2.85498e+06	1.31811e+06	239194	1079.52	669927	5.37616e+06	910201	1.78986e+06	276265	342.619	1171.71	3.58631e+06	633936	66.7075	69.6479
24013	MD	Carroll	1994			573139		600175	4215.49	2.83399e+06	1.35955e+06	230604	1083.49	686099	5.37107e+06	917786	1.72756e+06	268278	339.63	1171.71	3.64352e+06	649509	67.8359	70.769
24013	MD	Carroll	1995			562072		585718	4247.34	2.77686e+06	1.37376e+06	222090	1091.68	633467	5.30265e+06	856648	1.62165e+06	193755	336.699	1171.71	3.681e+06	662893	69.418	77.3822
24013	MD	Carroll	1996			550532		571459	4240.63	2.5992e+06	1.44599e+06	213612	1089.95	587024	5.17143e+06	801726	1.44381e+06	129222	333.753	1171.71	3.72762e+06	672504	72.081	83.882
24013	MD	Carroll	1997			538432		553154	4281.16	2.54176e+06	1.485e+06	204025	1100.37	593404	5.12263e+06	798529	1.34833e+06	112546	330.721	1171.71	3.7743e+06	685983	73.6789	85.9058
24013	MD	Carroll	1998			520968		565828	4253.5	2.64716e+06	1.49659e+06	216714	1093.26	601499	5.2348e+06	819307	1.43674e+06	131041	324.607	1171.71	3.79806e+06	688266	72.5541	84.0059
24013	MD	Carroll	1999			503469		576264	4134.25	2.85272e+06	1.4872e+06	225341	1062.61	575962	5.42378e+06	802366	1.64812e+06	123693	318.622	1171.71	3.77566e+06	678673	69.6131	84.584
24013	MD	Carroll	2000			486250		587057	4026.41	2.81103e+06	1.49429e+06	235993	1034.89	588444	5.38266e+06	825472	1.61738e+06	154538	312.962	1171.71	3.76528e+06	670934	69.9521	81.2789
24013	MD	Carroll	2001			469947		597250	0	2.64732e+06	1.48928e+06	236984	0	491873	5.2038e+06	728857	1.43823e+06	58850.8	308.033	1171.71	3.76557e+06	670006	72.362	91.9256
24013	MD	Carroll	2002			454243		609818	3139.63	2.93444e+06	1.48442e+06	242209	1298.25	538776	5.48605e+06	782283	1.69758e+06	112026	303.657	1171.71	3.78848e+06	670257	69.0565	85.6796
24013	MD	Carroll	2003			442810		579400	6221.22	2.2148e+06	1.40518e+06	219343	2572.51	411055	4.64841e+06	632971	933224	-30428.8	302.356	1171.71	3.71518e+06	663400	79.9238	104.807
24013	MD	Carroll	2004			430818		543840	9318.36	2.72398e+06	1.33017e+06	208133	3853.19	458334	5.03812e+06	670321	1.34608e+06	5825.05	300.955	1171.71	3.69204e+06	664496	73.2822	99.131
24013	MD	Carroll	2005			419413		512244	12207	2.52284e+06	1.25887e+06	192422	5047.64	406893	4.72558e+06	604363	1.10969e+06	-51295.6	299.504	1171.71	3.61589e+06	655659	76.5175	108.488
24013	MD	Carroll	2006			407840		472424	14983.9	2.43158e+06	1.2363e+06	179162	6195.93	425088	4.56313e+06	610446	977280	-41790.2	298.144	1171.71	3.58586e+06	652236	78.5832	106.846
24013	MD	Carroll	2007			397039		438157	17740.3	2.47395e+06	1.22077e+06	165404	7335.72	416290	4.54766e+06	589030	957323	-67098.8	297.66	1171.71	3.59034e+06	656129	78.9491	111.391
24013	MD	Carroll	2008			390575		482927	20987.8	2.16967e+06	1.32512e+06	188865	8678.54	359252	4.38928e+06	556796	748453	-96747.6	300.872	1171.71	3.64083e+06	653543	82.9482	117.376
24013	MD	Carroll	2009			383501		496013	24043.2	1.9996e+06	1.4288e+06	197735	9941.97	265784	4.33196e+06	473461	657947	-173020	304.181	1171.71	3.67401e+06	646481	84.8118	136.544
24013	MD	Carroll	2010			375554		528373	11736	2.1294e+06	1.5422e+06	213205	4862.17	388014	4.58726e+06	606081	861244	-35572.3	307.393	1171.71	3.72602e+06	641653	81.2253	105.869
24013	MD	Carroll	2011			366843		581811	2467.45	2.20937e+06	1.63701e+06	238924	1210.92	354119	4.7975e+06	594254	1.0143e+06	-44612.3	310.603	1171.71	3.78319e+06	638866	78.8576	107.507
24013	MD	Carroll	2012			360010		614968	17878.6	2.20021e+06	1.73717e+06	258080	9789.25	257493	4.93024e+06	525362	1.11125e+06	-105607	313.893	1171.71	3.81898e+06	630969	77.4605	120.102
24013	MD	Carroll	2013			354500		582259	4470.93	1.92395e+06	1.90532e+06	237322	2242.55	258073	4.7705e+06	497638	866445	-125119	318.575	1171.71	3.90405e+06	622757	81.8374	125.143
24013	MD	Carroll	2014			345765		811715	4922.85	1.92801e+06	2.07918e+06	322312	2469.23	244220	5.16959e+06	569001	1.04302e+06	-82353.6	320.564	1171.71	4.12656e+06	651355	79.8238	114.473
24013	MD	Carroll	2015			339694		601590	5209.1	2.12609e+06	2.1986e+06	241026	2612.81	205250	5.27118e+06	448888	968192	-226580	325.231	1171.71	4.30299e+06	675468	81.6324	150.476
24013	MD	Carroll	2016			333267		594553	5661.77	2.30577e+06	2.39278e+06	236450	2839.86	242824	5.63203e+06	482114	1.02378e+06	-236522	329.866	1171.71	4.60825e+06	718635	81.8223	149.059
24013	MD	Carroll	2017			326595		739718	6096.84	2.40154e+06	2.52131e+06	265649	3058.08	296924	5.99525e+06	565631	1.14952e+06	-187296	334.57	1171.71	4.84573e+06	752927	80.8261	133.113
24013	MD	Carroll	2018			321712		766035	5406.73	2.06583e+06	2.57282e+06	260095	2711.93	342595	5.7318e+06	605402	896383	-141110	333.331	1171.71	4.83542e+06	746513	84.3612	123.309
24013	MD	Carroll	2019			317378		804705	5761.21	2.18537e+06	2.62794e+06	276068	2889.73	262720	5.94116e+06	541678	1.10725e+06	-199444	332.637	1171.71	4.83391e+06	741122	81.3631	136.82
24013	MD	Carroll	2020																	1171.71
24015	MD	Cecil	1961																	1082.31
24015	MD	Cecil	1962																	1082.31
24015	MD	Cecil	1963																	1082.31
24015	MD	Cecil	1964																	1082.31
24015	MD	Cecil	1965																	1082.31
24015	MD	Cecil	1966																	1082.31
24015	MD	Cecil	1967																	1082.31
24015	MD	Cecil	1968																	1082.31
24015	MD	Cecil	1969																	1082.31
24015	MD	Cecil	1970																	1082.31
24015	MD	Cecil	1971																	1082.31
24015	MD	Cecil	1972																	1082.31
24015	MD	Cecil	1973																	1082.31
24015	MD	Cecil	1974																	1082.31
24015	MD	Cecil	1975																	1082.31
24015	MD	Cecil	1976																	1082.31
24015	MD	Cecil	1977																	1082.31
24015	MD	Cecil	1978																	1082.31
24015	MD	Cecil	1979																	1082.31
24015	MD	Cecil	1980																	1082.31
24015	MD	Cecil	1981																	1082.31
24015	MD	Cecil	1982																	1082.31
24015	MD	Cecil	1983																	1082.31
24015	MD	Cecil	1984																	1082.31
24015	MD	Cecil	1985			390563		308892	0	1.55922e+06	756308	121290	0	402976	3.01499e+06	524266	780930	134132	215.839	1082.31	2.23406e+06	390134	74.0984	74.4154
24015	MD	Cecil	1986			386229		327048	0	1.36707e+06	768273	134815	0	329334	2.84862e+06	464149	679167	87715.7	213.642	1082.31	2.16945e+06	376433	76.158	81.1018
24015	MD	Cecil	1987			381803		344953	0	1.33066e+06	776803	148305	0	324531	2.83422e+06	472836	728515	109976	211.561	1082.31	2.1057e+06	362860	74.2957	76.7412
24015	MD	Cecil	1988			379694		348441	0	1.21847e+06	796390	154043	0	297113	2.74299e+06	451156	731367	110288	210.921	1082.31	2.01162e+06	340869	73.3369	75.5544
24015	MD	Cecil	1989			377484		354222	0	1.22331e+06	860567	160243	0	284458	2.81559e+06	444701	730800	95761.5	210.407	1082.31	2.08479e+06	348939	74.0445	78.4661
24015	MD	Cecil	1990			375110		357496	0	1.3509e+06	943121	165876	0	309021	3.02663e+06	474898	873776	121371	209.961	1082.31	2.15285e+06	353527	71.1304	74.4427
24015	MD	Cecil	1991			372150		361099	0	1.35168e+06	992280	171544	0	305962	3.0772e+06	477505	918605	128037	209.354	1082.31	2.1586e+06	349468	70.1481	73.1863
24015	MD	Cecil	1992			368525		364209	0	1.53006e+06	1.05019e+06	177037	0	341910	3.31298e+06	518946	1.10759e+06	167657	208.527	1082.31	2.20539e+06	351289	66.5681	67.6928
24015	MD	Cecil	1993			365968		400645	0	1.53794e+06	1.03399e+06	200859	0	340074	3.33854e+06	540933	1.0912e+06	180458	208.487	1082.31	2.24734e+06	360474	67.315	66.6394
24015	MD	Cecil	1994			363291		438421	0	1.54559e+06	1.02013e+06	224969	0	342929	3.36743e+06	567898	1.09977e+06	202672	208.543	1082.31	2.26766e+06	365226	67.341	64.3119
24015	MD	Cecil	1995			360317		458316	0	1.51223e+06	1.00525e+06	239827	0	312582	3.33612e+06	552409	1.06684e+06	185433	208.604	1082.31	2.26928e+06	366977	68.0216	66.432
24015	MD	Cecil	1996			356913		479035	0	1.44823e+06	1.0145e+06	255033	0	291804	3.29868e+06	546836	999980	175493	208.584	1082.31	2.2987e+06	371343	69.6854	67.9075
24015	MD	Cecil	1997			353150		497999	0	1.40698e+06	996276	268982	0	287714	3.2544e+06	556695	966009	185615	208.547	1082.31	2.28839e+06	371080	70.3169	66.6577
24015	MD	Cecil	1998			344800		467640	0	1.50237e+06	1.00879e+06	248814	0	298861	3.3236e+06	547675	994609	168911	205.942	1082.31	2.32899e+06	378764	70.0744	69.1585
24015	MD	Cecil	1999			336640		439180	0	1.7017e+06	1.03134e+06	224316	0	300178	3.50885e+06	524494	1.11183e+06	133301	203.57	1082.31	2.39702e+06	391193	68.3135	74.5849
24015	MD	Cecil	2000			328178		395098	0	1.7485e+06	1.05083e+06	195062	0	327556	3.5226e+06	522618	1.07727e+06	122763	201.125	1082.31	2.44533e+06	399855	69.4183	76.51
24015	MD	Cecil	2001			319484		340075	0	1.68541e+06	1.04118e+06	154039	0	295005	3.38614e+06	449044	931871	46496.1	198.665	1082.31	2.45427e+06	402547	72.4799	89.6455
24015	MD	Cecil	2002			311121		275461	1329.19	1.91873e+06	1.05848e+06	117191	881.017	352695	3.56513e+06	470766	1.06891e+06	61450.1	196.512	1082.31	2.49621e+06	409316	70.0175	86.9468
24015	MD	Cecil	2003			310167		281872	2713.46	1.41835e+06	1.11287e+06	111481	1798.55	267462	3.12596e+06	380741	592986	-31318	199.231	1082.31	2.53298e+06	412059	81.0303	108.226
24015	MD	Cecil	2004			308678		280559	4158.16	1.7297e+06	1.15182e+06	110852	2756.12	299331	3.47492e+06	412939	895920	-3705.23	201.886	1082.31	2.579e+06	416645	74.2175	100.897
24015	MD	Cecil	2005			307373		301668	5659.9	1.58805e+06	1.21757e+06	114089	3751.52	264935	3.42031e+06	382776	784863	-39679.7	204.689	1082.31	2.63545e+06	422455	77.0529	110.366
24015	MD	Cecil	2006			305960		273257	7347.54	1.58143e+06	1.33091e+06	103934	4870.12	290865	3.4989e+06	399669	731957	-38442.4	207.449	1082.31	2.76695e+06	438111	79.0804	109.619
24015	MD	Cecil	2007			304492		275625	9037.07	1.6136e+06	1.43326e+06	103678	5989.98	286118	3.63601e+06	395785	760910	-54015.4	210.486	1082.31	2.8751e+06	449801	79.0729	113.648
24015	MD	Cecil	2008			300338		279866	11023.9	1.48969e+06	1.55218e+06	109722	7306.88	263502	3.6331e+06	380531	591513	-92793.6	211.966	1082.31	3.04159e+06	473324	83.7188	124.385
24015	MD	Cecil	2009			295822		301278	13097.3	1.43122e+06	1.62161e+06	122412	8681.22	199417	3.66303e+06	330510	507151	-159559	213.473	1082.31	3.15588e+06	490069	86.1549	148.277
24015	MD	Cecil	2010			290935		331364	9559.45	1.57217e+06	1.69424e+06	133659	5635.97	302311	3.89827e+06	441606	650288	-59993.5	215.006	1082.31	3.24799e+06	501599	83.3186	113.585
24015	MD	Cecil	2011			285742		299948	44633.4	1.68002e+06	1.75406e+06	125263	27195.4	267863	4.06441e+06	420322	765201	-86056.6	216.62	1082.31	3.2992e+06	506379	81.1731	120.474
24015	MD	Cecil	2012			280446		289690	0	1.57619e+06	1.82199e+06	122455	0	237165	3.96831e+06	359621	612297	-151937	218.796	1082.31	3.35601e+06	511558	84.5703	142.249
24015	MD	Cecil	2013			270309		633808	38170.4	1.24451e+06	1.69852e+06	254094	11399.4	178296	3.88531e+06	443790	794813	-19663.4	217.21	1082.31	3.0905e+06	463453	79.5431	104.431
24015	MD	Cecil	2014			248423		312612	37563.5	1.29302e+06	1.65866e+06	131093	11218.1	177777	3.55027e+06	320089	630384	-114040	205.795	1082.31	2.91989e+06	434129	82.2441	135.628
24015	MD	Cecil	2015			238966		315983	36565.3	1.22872e+06	1.64323e+06	129694	10920.1	170903	3.46347e+06	311516	623126	-108739	204.276	1082.31	2.84034e+06	420256	82.0086	134.906
24015	MD	Cecil	2016			229435		319696	35807.8	1.1899e+06	1.65924e+06	131148	10693.8	171474	3.43408e+06	313316	625311	-99728.4	202.591	1082.31	2.80877e+06	413044	81.791	131.83
24015	MD	Cecil	2017			220264		330280	36438.7	1.22227e+06	1.67306e+06	133929	10882.2	188775	3.48232e+06	333587	676817	-77426.1	201.119	1082.31	2.8055e+06	411013	80.5642	123.21
24015	MD	Cecil	2018			217990		315457	35722.6	1.20354e+06	1.71491e+06	127991	10668.4	181315	3.48762e+06	319974	660806	-91508.8	201.303	1082.31	2.82681e+06	411483	81.0528	128.599
24015	MD	Cecil	2019			215713		280457	34565.1	1.17786e+06	1.75723e+06	118482	10322.7	164394	3.46582e+06	293199	617588	-118756	201.486	1082.31	2.84824e+06	411955	82.1806	140.504
24015	MD	Cecil	2020																	1082.31
24017	MD	Charles	1961																	1665.93
24017	MD	Charles	1962																	1665.93
24017	MD	Charles	1963																	1665.93
24017	MD	Charles	1964																	1665.93
24017	MD	Charles	1965																	1665.93
24017	MD	Charles	1966																	1665.93
24017	MD	Charles	1967																	1665.93
24017	MD	Charles	1968																	1665.93
24017	MD	Charles	1969																	1665.93
24017	MD	Charles	1970																	1665.93
24017	MD	Charles	1971																	1665.93
24017	MD	Charles	1972																	1665.93
24017	MD	Charles	1973																	1665.93
24017	MD	Charles	1974																	1665.93
24017	MD	Charles	1975																	1665.93
24017	MD	Charles	1976																	1665.93
24017	MD	Charles	1977																	1665.93
24017	MD	Charles	1978																	1665.93
24017	MD	Charles	1979																	1665.93
24017	MD	Charles	1980																	1665.93
24017	MD	Charles	1981																	1665.93
24017	MD	Charles	1982																	1665.93
24017	MD	Charles	1983																	1665.93
24017	MD	Charles	1984																	1665.93
24017	MD	Charles	1985			175926		56259.1	9080.71	676124	408205	16468	5636.44	197845	1.32559e+06	219949	329445	58448.1	121.671	1665.93	996150	161501	75.1474	73.4265
24017	MD	Charles	1986			169494		58080.1	8236.52	564904	392138	16653.2	5112.45	154306	1.19285e+06	176072	275108	29081.7	117.064	1665.93	917746	146990	76.937	83.4831
24017	MD	Charles	1987			163557		59878.4	7343.49	511064	375501	16813.8	4558.14	147863	1.11734e+06	169235	276984	36675.7	112.821	1665.93	840360	132559	75.2105	78.3285
24017	MD	Charles	1988			162137		55898.6	6997.15	490962	414139	15883	4343.16	147407	1.13013e+06	167633	278820	36565.1	111.701	1665.93	851314	131068	75.3286	78.1874
24017	MD	Charles	1989			160721		51388.6	7038.1	483699	467463	14774.6	4358.33	139820	1.17031e+06	158953	278507	24885	110.653	1665.93	891802	134068	76.2023	84.3445
24017	MD	Charles	1990			159314		46898.7	7074.81	526285	527551	13687.9	4381.07	155821	1.26712e+06	173890	327131	36034.2	109.658	1665.93	939993	137856	74.1832	79.2776
24017	MD	Charles	1991			157682		42483.8	6823.76	522209	564172	12642.2	4225.61	155840	1.29337e+06	172708	342526	36255.8	108.563	1665.93	950845	136452	73.5168	79.0074
24017	MD	Charles	1992			155677		38171.6	6719.39	577739	594963	11657.8	4160.97	175108	1.37327e+06	190927	404039	54235.6	107.253	1665.93	969231	136691	70.5783	71.5935
24017	MD	Charles	1993			153773		34519.8	7055.14	589871	613518	10449.4	4368.88	179715	1.39874e+06	194533	397284	52640.2	106.125	1665.93	1.00145e+06	141893	71.597	72.9403
24017	MD	Charles	1994			151673		30870.2	7304.63	616590	627009	9236.57	4523.38	189288	1.43345e+06	203047	400818	55823.2	105.02	1665.93	1.03263e+06	147224	72.0382	72.5073
24017	MD	Charles	1995			149199		27194.4	7451.51	636326	626970	8012.43	4614.34	177752	1.44714e+06	190378	392412	38545	103.82	1665.93	1.05473e+06	151834	72.8836	79.7535
24017	MD	Charles	1996			146335		23512.6	7464.99	626981	628193	6780.65	4622.68	166036	1.43249e+06	177439	363527	22506.2	102.495	1665.93	1.06896e+06	154933	74.6226	87.3161
24017	MD	Charles	1997			143272		19549.3	7366.34	630514	612093	5445.45	4561.59	167540	1.41279e+06	177547	347374	21540	101.207	1665.93	1.06542e+06	156007	75.4122	87.868
24017	MD	Charles	1998			139869		18342.1	7083.57	637701	638126	5044.8	4386.49	171133	1.44112e+06	180564	362852	24419.7	99.8127	1665.93	1.07827e+06	156145	74.8215	86.4759
24017	MD	Charles	1999			136367		17179.7	6796.31	675133	662640	4674.77	4208.61	166776	1.49812e+06	175659	404450	18942.5	98.4885	1665.93	1.09367e+06	156717	73.0027	89.2163
24017	MD	Charles	2000			132563		15977.8	6534.57	654486	692631	4324.44	4046.53	174340	1.50219e+06	182711	393494	25675.3	97.0688	1665.93	1.1087e+06	157035	73.8053	85.9476
24017	MD	Charles	2001			128438		20584	126.522	587847	709947	6382.37	23.5793	148351	1.44694e+06	154757	342779	-94.9465	95.5648	1665.93	1.10416e+06	154852	76.3101	100.061
24017	MD	Charles	2002			124297		13677.3	597.599	637259	754352	3705.81	222.902	165058	1.53018e+06	168986	389925	11143.1	94.158	1665.93	1.14026e+06	157843	74.5177	93.4059
24017	MD	Charles	2003			121138		14500.1	1099.99	507929	733976	3854.82	434.387	128856	1.37864e+06	133146	244015	-26027.8	93.6296	1665.93	1.13463e+06	159173	82.3003	119.548
24017	MD	Charles	2004			118145		15298.1	1634.46	636423	703834	4030.49	659.324	144096	1.47533e+06	148786	337835	-12793.9	93.209	1665.93	1.1375e+06	161580	77.1011	108.599
24017	MD	Charles	2005			115207		36679	2225.24	618572	676328	11466.4	907.675	125394	1.44901e+06	137768	305377	-27264.2	92.8768	1665.93	1.14363e+06	165032	78.9251	119.79
24017	MD	Charles	2006			112167		16968	2881.18	655843	637735	4407.27	1183.29	137957	1.42559e+06	143548	274127	-25968.8	92.6297	1665.93	1.15147e+06	169516	80.7711	118.091
24017	MD	Charles	2007			109043		55624.7	3495.49	664856	610223	17445	1442.34	126517	1.44324e+06	145405	292365	-26042.9	92.4852	1665.93	1.15088e+06	171447	79.7425	117.911
24017	MD	Charles	2008			107749		16735.2	4956.18	648003	586439	4379.04	2051.62	121194	1.36388e+06	127624	186096	-50731.7	94.1242	1665.93	1.17779e+06	178356	86.3554	139.751
24017	MD	Charles	2009			105974		16043	6690.94	633368	559498	4228.21	2776.62	92747	1.32157e+06	99751.8	125127	-83968.7	95.6373	1665.93	1.19645e+06	183721	90.532	184.178
24017	MD	Charles	2010			103893		14512.2	6190.28	706713	534269	3895.83	2745.48	146177	1.36558e+06	152818	150510	-35963.9	97.1869	1665.93	1.21507e+06	188782	88.9783	123.534
24017	MD	Charles	2011			101645		21534.7	8542.92	747363	495776	6648.98	3130.53	134827	1.37486e+06	144607	178751	-42816.9	98.9211	1665.93	1.19611e+06	187423	86.9986	129.609
24017	MD	Charles	2012			99906.6		12407.1	6877.89	728129	444504	3460.1	2446.33	118863	1.29182e+06	124769	104910	-64195.8	100.782	1665.93	1.18691e+06	188965	91.8789	151.452
24017	MD	Charles	2013			97413.7		14709.5	6047.87	705264	491599	4288.2	2397.02	114690	1.31503e+06	121375	207529	-47325.3	101.996	1665.93	1.10751e+06	168700	84.2188	138.991
24017	MD	Charles	2014			88091.4		17166.8	5898.76	610504	536628	5227.43	2374.55	99378.3	1.25829e+06	106980	199099	-49727	95.871	1665.93	1.05919e+06	156707	84.177	146.482
24017	MD	Charles	2015			85379.6		19918	5768.11	595346	601065	6331.09	2327.59	97312.7	1.30748e+06	105971	205811	-54045.7	96.7349	1665.93	1.10167e+06	160017	84.2589	151
24017	MD	Charles	2016			82602.6		25523.5	5707.13	588787	681293	8606.56	2301	96021.1	1.38391e+06	106929	216174	-59625.9	97.5939	1665.93	1.16774e+06	166555	84.3795	155.762
24017	MD	Charles	2017			79773.2		26176.9	5502.21	579443	739462	8907.13	2216.31	97026.3	1.43036e+06	108150	225793	-61090.9	98.4669	1665.93	1.20456e+06	169241	84.2142	156.487
24017	MD	Charles	2018			76836.5		27972.8	5315.57	573635	737908	9645.93	2146.69	93465	1.42167e+06	105258	215921	-64329.7	96.2804	1665.93	1.20575e+06	169587	84.8121	161.116
24017	MD	Charles	2019			74323.2		26688.5	5421.39	575063	740118	9239.5	2220.84	92321	1.42161e+06	103781	208304	-67060.5	94.5663	1665.93	1.21331e+06	170842	85.3473	164.617
24017	MD	Charles	2020																	1665.93
24019	MD	Dorchester	1961																	2545.75
24019	MD	Dorchester	1962																	2545.75
24019	MD	Dorchester	1963																	2545.75
24019	MD	Dorchester	1964																	2545.75
24019	MD	Dorchester	1965																	2545.75
24019	MD	Dorchester	1966																	2545.75
24019	MD	Dorchester	1967																	2545.75
24019	MD	Dorchester	1968																	2545.75
24019	MD	Dorchester	1969																	2545.75
24019	MD	Dorchester	1970																	2545.75
24019	MD	Dorchester	1971																	2545.75
24019	MD	Dorchester	1972																	2545.75
24019	MD	Dorchester	1973																	2545.75
24019	MD	Dorchester	1974																	2545.75
24019	MD	Dorchester	1975																	2545.75
24019	MD	Dorchester	1976																	2545.75
24019	MD	Dorchester	1977																	2545.75
24019	MD	Dorchester	1978																	2545.75
24019	MD	Dorchester	1979																	2545.75
24019	MD	Dorchester	1980																	2545.75
24019	MD	Dorchester	1981																	2545.75
24019	MD	Dorchester	1982																	2545.75
24019	MD	Dorchester	1983																	2545.75
24019	MD	Dorchester	1984																	2545.75
24019	MD	Dorchester	1985			530299		610657	53279.2	1.61886e+06	3.21256e+06	238556	38780.7	591600	6.02566e+06	868937	1.35115e+06	234591	380.736	2545.75	4.67451e+06	634347	77.5767	73.0026
24019	MD	Dorchester	1986			526252		602158	45773.1	1.42285e+06	3.13044e+06	234334	33317.2	489448	5.72748e+06	757099	1.19484e+06	144070	377.057	2545.75	4.53264e+06	613029	79.1385	80.9708
24019	MD	Dorchester	1987			521915		591767	39579.6	1.40205e+06	3.04725e+06	229452	28809.1	502468	5.60256e+06	760729	1.21311e+06	169200	373.27	2545.75	4.38945e+06	591529	78.3473	77.7582
24019	MD	Dorchester	1988			527310		620236	42728.7	1.3709e+06	3.03863e+06	240501	31101.2	499384	5.59981e+06	770986	1.24686e+06	187878	376.504	2545.75	4.35295e+06	583108	77.7339	75.6315
24019	MD	Dorchester	1989			532739		662501	48706.9	1.40796e+06	3.14087e+06	257003	35452.6	485824	5.79278e+06	778280	1.28008e+06	173159	379.89	2545.75	4.5127e+06	605121	77.9021	77.7511
24019	MD	Dorchester	1990			537907		705690	55684.3	1.64602e+06	3.24201e+06	273870	40531.3	558980	6.18731e+06	873381	1.50361e+06	244031	383.144	2545.75	4.6837e+06	629350	75.6984	72.059
24019	MD	Dorchester	1991			542843		750283	63415.6	1.72086e+06	3.21782e+06	291328	46158.7	563972	6.29522e+06	901458	1.60891e+06	270458	386.314	2545.75	4.68631e+06	631000	74.4423	69.9977
24019	MD	Dorchester	1992			547603		800557	73319.8	2.05878e+06	3.25846e+06	311018	53367.8	658933	6.73872e+06	1.02332e+06	1.94555e+06	375480	389.416	2545.75	4.79317e+06	647840	71.1288	63.3077
24019	MD	Dorchester	1993			548123		815855	79686.1	2.07023e+06	3.34696e+06	320447	58001.6	665442	6.86085e+06	1.04389e+06	1.91015e+06	372594	389.639	2545.75	4.9507e+06	671296	72.1587	64.3072
24019	MD	Dorchester	1994			548469		846916	85731.5	2.09308e+06	3.45596e+06	336309	62402	676911	7.03016e+06	1.07562e+06	1.93582e+06	385434	389.852	2545.75	5.09434e+06	690188	72.4641	64.1664
24019	MD	Dorchester	1995			548062		869524	98725.9	2.07638e+06	3.5141e+06	348930	68023	611149	7.10679e+06	1.0281e+06	1.91418e+06	323838	390.05	2545.75	5.19261e+06	704265	73.0655	68.5014
24019	MD	Dorchester	1996			546996		899053	106487	1.99175e+06	3.58468e+06	364446	73370.3	558006	7.12897e+06	995822	1.81842e+06	274679	390.275	2545.75	5.31054e+06	721143	74.4925	72.4169
24019	MD	Dorchester	1997			545187		935978	113376	1.99259e+06	3.55081e+06	383184	78117.3	557707	7.13794e+06	1.01901e+06	1.79149e+06	288636	390.543	2545.75	5.34645e+06	730373	74.9018	71.6749
24019	MD	Dorchester	1998			533880		915522	96378.9	2.11509e+06	3.41139e+06	371921	66405.9	568692	7.07226e+06	1.00702e+06	1.84123e+06	288926	384.476	2545.75	5.23103e+06	718092	73.9655	71.3087
24019	MD	Dorchester	1999			521958		931499	84231.7	2.37938e+06	3.29989e+06	375275	58036.4	548121	7.21696e+06	981433	2.06226e+06	270441	378.413	2545.75	5.15469e+06	710992	71.4247	72.4442
24019	MD	Dorchester	2000			509520		887959	73331.5	2.3649e+06	3.13771e+06	355466	50526	558706	6.97342e+06	964698	1.99684e+06	275558	372.377	2545.75	4.97657e+06	689139	71.365	71.4358
24019	MD	Dorchester	2001			496628		764824	41712.8	2.23954e+06	2.95737e+06	316892	17475.4	468750	6.50007e+06	803117	1.68515e+06	131078	366.462	2545.75	4.81492e+06	672039	74.075	83.6788
24019	MD	Dorchester	2002			482664		764589	39662	2.54332e+06	2.87783e+06	305773	17917.8	515133	6.70807e+06	838824	1.94912e+06	171896	360.113	2545.75	4.75895e+06	666928	70.9436	79.5074
24019	MD	Dorchester	2003			481574		928294	48357.6	1.99842e+06	2.93667e+06	334958	23295.2	382816	6.39332e+06	741070	1.37949e+06	30527.3	362.073	2545.75	5.01383e+06	710542	78.4229	95.8806
24019	MD	Dorchester	2004			482481		1.02559e+06	56677.8	2.58954e+06	2.94582e+06	353589	28860	445069	7.10011e+06	827518	1.93573e+06	89503.5	364.337	2545.75	5.16438e+06	738015	72.7366	89.1841
24019	MD	Dorchester	2005			482753		1.11262e+06	65281.3	2.476e+06	2.90601e+06	365664	34890.5	392943	7.04266e+06	793498	1.79066e+06	35915.6	366.661	2545.75	5.252e+06	757582	74.5741	95.4738
24019	MD	Dorchester	2006			482150		1.22913e+06	75865.4	2.48731e+06	2.83071e+06	412338	42316.9	412271	7.10517e+06	866926	1.7713e+06	87978.9	368.872	2545.75	5.33387e+06	778947	75.0703	89.8516
24019	MD	Dorchester	2007			481026		1.3895e+06	86537.6	2.6273e+06	2.72961e+06	467255	50138.8	389464	7.31397e+06	906858	1.91963e+06	108723	371.247	2545.75	5.39434e+06	798134	73.7539	88.011
24019	MD	Dorchester	2008			475274		1.25618e+06	93377.6	2.39638e+06	2.79309e+06	438354	56016.9	367589	7.0143e+06	861959	1.51089e+06	45848.8	370.606	2545.75	5.50341e+06	816110	78.4599	94.6809
24019	MD	Dorchester	2009			468786		1.00333e+06	93950.1	2.23346e+06	2.84995e+06	359622	60078.1	293830	6.64948e+06	713531	1.15044e+06	-99580.6	369.918	2545.75	5.49904e+06	813111	82.6988	113.956
24019	MD	Dorchester	2010			461739		980221	110170	2.45224e+06	2.80104e+06	354103	62976.7	437704	6.80542e+06	854783	1.41255e+06	55958.9	369.317	2545.75	5.39286e+06	798824	79.2437	93.4534
24019	MD	Dorchester	2011			454098		914336	3501.08	2.54936e+06	2.81372e+06	335424	612.689	426630	6.73501e+06	762666	1.43484e+06	-19427.4	368.78	2545.75	5.30017e+06	782094	78.6958	102.547
24019	MD	Dorchester	2012			443962		807210	95416.4	2.23801e+06	2.75865e+06	301582	27544.8	263945	6.34325e+06	593071	1.17251e+06	-170802	368.003	2545.75	5.17074e+06	763873	81.5157	128.8
24019	MD	Dorchester	2013			440786		835658	4539.73	1.96434e+06	2.72016e+06	300496	794.452	244290	5.96549e+06	545580	1.26018e+06	-130089	373.081	2545.75	4.70531e+06	675669	78.8755	123.844
24019	MD	Dorchester	2014			436135		779350	8987.69	1.86773e+06	2.91305e+06	282985	1572.84	232994	6.00525e+06	517552	1.21015e+06	-160039	377.104	2545.75	4.79511e+06	677592	79.8486	130.922
24019	MD	Dorchester	2015			431439		849363	10176.2	1.77132e+06	3.02973e+06	315155	1727.44	201107	6.09204e+06	517989	1.22187e+06	-163930	381.266	2545.75	4.87017e+06	681920	79.9432	131.647
24019	MD	Dorchester	2016			426291		894759	8785.13	1.87622e+06	3.21226e+06	330955	1664.56	226263	6.41832e+06	558882	1.31895e+06	-151097	385.206	2545.75	5.09937e+06	709979	79.4503	127.036
24019	MD	Dorchester	2017			420585		901675	10410.7	1.95186e+06	3.32352e+06	332184	1821.87	243895	6.60805e+06	577901	1.36804e+06	-148976	388.813	2545.75	5.24001e+06	726877	79.2974	125.779
24019	MD	Dorchester	2018			412970		862878	739.429	1.88986e+06	3.2753e+06	318699	282.04	225986	6.44175e+06	544967	1.25699e+06	-175964	386.079	2545.75	5.18476e+06	720931	80.4868	132.289
24019	MD	Dorchester	2019			406682		877862	1050.67	1.89469e+06	3.232e+06	322528	250.611	224971	6.41229e+06	547750	1.26678e+06	-169460	384.54	2545.75	5.1455e+06	717210	80.2445	130.937
24019	MD	Dorchester	2020																	2545.75
24021	MD	Frederick	1961																	1728.4
24021	MD	Frederick	1962																	1728.4
24021	MD	Frederick	1963																	1728.4
24021	MD	Frederick	1964																	1728.4
24021	MD	Frederick	1965																	1728.4
24021	MD	Frederick	1966																	1728.4
24021	MD	Frederick	1967																	1728.4
24021	MD	Frederick	1968																	1728.4
24021	MD	Frederick	1969																	1728.4
24021	MD	Frederick	1970																	1728.4
24021	MD	Frederick	1971																	1728.4
24021	MD	Frederick	1972																	1728.4
24021	MD	Frederick	1973																	1728.4
24021	MD	Frederick	1974																	1728.4
24021	MD	Frederick	1975																	1728.4
24021	MD	Frederick	1976																	1728.4
24021	MD	Frederick	1977																	1728.4
24021	MD	Frederick	1978																	1728.4
24021	MD	Frederick	1979																	1728.4
24021	MD	Frederick	1980																	1728.4
24021	MD	Frederick	1981																	1728.4
24021	MD	Frederick	1982																	1728.4
24021	MD	Frederick	1983																	1728.4
24021	MD	Frederick	1984																	1728.4
24021	MD	Frederick	1985			705540		1.2074e+06	40275.5	3.20244e+06	438142	286239	14907.4	853390	5.5938e+06	1.15454e+06	1.541e+06	247908	390.972	1728.4	4.05279e+06	906628	72.4516	78.5275
24021	MD	Frederick	1986			694162		1.22062e+06	38702.5	2.85324e+06	484031	291037	14325.1	724712	5.29075e+06	1.03007e+06	1.33418e+06	148495	386.567	1728.4	3.95657e+06	881578	74.7828	85.584
24021	MD	Frederick	1987			682127		1.20128e+06	37114	2.80339e+06	527460	288650	13737.2	737282	5.25137e+06	1.03967e+06	1.39216e+06	183389	382.054	1728.4	3.85921e+06	856280	73.4895	82.3608
24021	MD	Frederick	1988			683608		1.17868e+06	35122.2	2.6221e+06	686487	284961	12999.9	701764	5.206e+06	999725	1.44227e+06	189024	385.413	1728.4	3.76373e+06	810701	72.296	81.0924
24021	MD	Frederick	1989			684708		1.15569e+06	35812.2	2.65959e+06	871986	281166	13255.3	691130	5.40779e+06	985551	1.43715e+06	150518	388.905	1728.4	3.97063e+06	835033	73.4244	84.7275
24021	MD	Frederick	1990			685001		1.13289e+06	35937.2	2.94589e+06	1.08698e+06	277462	13301.6	761327	5.88669e+06	1.05209e+06	1.74281e+06	206344	392.314	1728.4	4.14389e+06	845747	70.3941	80.3872
24021	MD	Frederick	1991			684114		1.11341e+06	35661.6	2.9579e+06	1.25236e+06	274542	13199.6	763309	6.04344e+06	1.05105e+06	1.83081e+06	210961	395.422	1728.4	4.21263e+06	840090	69.7058	79.9286
24021	MD	Frederick	1992			682435		1.09097e+06	35080.5	3.30099e+06	1.43062e+06	271041	12984.5	844143	6.54009e+06	1.12817e+06	2.25816e+06	300284	398.464	1728.4	4.28193e+06	827885	65.472	73.383
24021	MD	Frederick	1993			674190		1.0983e+06	36149.6	3.21704e+06	1.45666e+06	287687	13380.2	830224	6.48234e+06	1.13129e+06	2.12981e+06	283605	398.018	1728.4	4.35253e+06	847686	67.1445	74.9309
24021	MD	Frederick	1994			665264		1.1058e+06	36965.5	3.17318e+06	1.50082e+06	302500	13682.2	831338	6.48203e+06	1.14752e+06	2.06329e+06	280709	397.5	1728.4	4.41874e+06	866812	68.1691	75.5378
24021	MD	Frederick	1995			656006		1.11764e+06	37517.8	3.05544e+06	1.52004e+06	318795	13886.6	746777	6.38664e+06	1.07946e+06	1.94197e+06	200245	397.107	1728.4	4.44467e+06	879213	69.5932	81.4495
24021	MD	Frederick	1996			644620		1.12865e+06	37691.2	2.83377e+06	1.56826e+06	334908	13950.8	674118	6.21299e+06	1.02298e+06	1.75607e+06	136518	395.753	1728.4	4.45692e+06	886459	71.7355	86.6548
24021	MD	Frederick	1997			628850		1.13455e+06	37926.4	2.75406e+06	1.63438e+06	349721	14037.9	667746	6.18976e+06	1.0315e+06	1.64723e+06	122127	391.967	1728.4	4.54253e+06	909378	73.3878	88.1603
24021	MD	Frederick	1998			607957		1.11822e+06	36612.8	2.82732e+06	1.60625e+06	352592	13551.7	666023	6.19636e+06	1.03217e+06	1.74666e+06	151822	385.173	1728.4	4.4497e+06	880344	71.8116	85.2909
24021	MD	Frederick	1999			581532		1.10411e+06	35055	3.10637e+06	1.59727e+06	352803	12975.1	651414	6.42434e+06	1.01719e+06	1.96553e+06	143224	374.934	1728.4	4.45881e+06	873968	69.4049	85.9197
24021	MD	Frederick	2000			557091		1.08779e+06	33232.1	3.11711e+06	1.61201e+06	355001	12300.3	674091	6.40722e+06	1.04139e+06	1.93293e+06	176322	365.976	1728.4	4.4743e+06	865072	69.8321	83.0687
24021	MD	Frederick	2001			533731		1.06347e+06	41277	2.99328e+06	1.62414e+06	346824	15224.4	577236	6.2559e+06	939285	1.74911e+06	78658	357.726	1728.4	4.50679e+06	860627	72.0407	91.6258
24021	MD	Frederick	2002			511203		1.04108e+06	36885.5	3.33857e+06	1.62258e+06	340644	13771.3	631841	6.55032e+06	986256	2.01403e+06	131868	350.049	1728.4	4.53629e+06	854388	69.2529	86.6294
24021	MD	Frederick	2003			502218		1.02187e+06	35039.5	2.54481e+06	1.64029e+06	321164	13258.5	498621	5.74423e+06	833044	1.1686e+06	-29674.6	351.856	1728.4	4.57563e+06	862719	79.6561	103.562
24021	MD	Frederick	2004			493500		974323	33386.6	3.06676e+06	1.62851e+06	310936	12748.8	550144	6.19648e+06	873829	1.59458e+06	6828.09	353.425	1728.4	4.60189e+06	867001	74.2663	99.2186
24021	MD	Frederick	2005			484708		945928	32071.8	2.92156e+06	1.62382e+06	302216	12444.6	505654	6.00809e+06	820315	1.32601e+06	-67281.9	355.066	1728.4	4.68208e+06	887596	77.9296	108.202
24021	MD	Frederick	2006			475629		912599	30962.1	2.92482e+06	1.70506e+06	296957	12231.3	544102	6.04907e+06	853290	1.18394e+06	-65457.8	356.945	1728.4	4.86512e+06	918748	80.4277	107.671
24021	MD	Frederick	2007			467257		882344	28645.1	2.95784e+06	1.7266e+06	290951	11547.2	532497	6.06269e+06	834996	1.15216e+06	-88346.6	359.861	1728.4	4.91053e+06	923342	80.9959	110.58
24021	MD	Frederick	2008			460525		836463	27075.9	2.72217e+06	1.97886e+06	263132	11231.6	506119	6.02509e+06	780483	894445	-158380	364.64	1728.4	5.13065e+06	938862	85.1547	120.293
24021	MD	Frederick	2009			453063		830842	25638.3	2.60832e+06	2.12894e+06	245225	10917.7	401404	6.0468e+06	657547	787822	-286665	369.532	1728.4	5.25898e+06	944212	86.9713	143.596
24021	MD	Frederick	2010			444967		766115	33075.5	2.86945e+06	2.28069e+06	212593	13944.2	594320	6.3943e+06	820857	1.04928e+06	-115815	374.639	1728.4	5.34502e+06	936672	83.5904	114.109
24021	MD	Frederick	2011			436034		716123	15651.8	3.06878e+06	2.41044e+06	185175	7808.01	572540	6.64703e+06	765523	1.22711e+06	-164802	379.83	1728.4	5.41992e+06	930324	81.539	121.528
24021	MD	Frederick	2012			430490		844148	15935.6	2.73633e+06	2.50198e+06	234595	7289.15	414323	6.52889e+06	656207	1.06317e+06	-265350	385.426	1728.4	5.46572e+06	921558	83.7159	140.437
24021	MD	Frederick	2013			426152		772290	11773.5	2.49325e+06	2.54975e+06	216847	5178.99	385993	6.25321e+06	608018	1.10267e+06	-224765	392.452	1728.4	5.15054e+06	832783	82.3663	136.967
24021	MD	Frederick	2014			414555		767761	12555	2.51188e+06	2.75631e+06	186154	5571.37	404067	6.46306e+06	595793	1.14113e+06	-252688	393.035	1728.4	5.32192e+06	848481	82.3438	142.412
24021	MD	Frederick	2015			410699		609584	12768.7	2.51139e+06	2.97143e+06	151630	5665.59	375021	6.51587e+06	532316	1.05273e+06	-324656	401.187	1728.4	5.46314e+06	856973	83.8436	160.989
24021	MD	Frederick	2016			406107		568727	13713.1	2.64047e+06	3.26099e+06	144708	6084.52	400227	6.89001e+06	551020	1.09802e+06	-345100	409.108	1728.4	5.79199e+06	896120	84.0636	162.629
24021	MD	Frederick	2017			400854		695258	14536	2.68746e+06	3.48521e+06	172622	6452.52	443494	7.28331e+06	622569	1.26677e+06	-295079	416.851	1728.4	6.01654e+06	917648	82.6072	147.397
24021	MD	Frederick	2018			396861		532332	14521.2	2.74617e+06	3.57645e+06	139766	6419.2	457646	7.26634e+06	603831	1.20322e+06	-312947	417.345	1728.4	6.06312e+06	916778	83.4412	151.827
24021	MD	Frederick	2019			392460		534140	14167.3	2.62139e+06	3.66436e+06	141182	6249.54	414518	7.22651e+06	561950	1.12315e+06	-353061	417.417	1728.4	6.10337e+06	915011	84.458	162.828
24021	MD	Frederick	2020																	1728.4
24023	MD	Garrett	1961																	1698.77
24023	MD	Garrett	1962																	1698.77
24023	MD	Garrett	1963																	1698.77
24023	MD	Garrett	1964																	1698.77
24023	MD	Garrett	1965																	1698.77
24023	MD	Garrett	1966																	1698.77
24023	MD	Garrett	1967																	1698.77
24023	MD	Garrett	1968																	1698.77
24023	MD	Garrett	1969																	1698.77
24023	MD	Garrett	1970																	1698.77
24023	MD	Garrett	1971																	1698.77
24023	MD	Garrett	1972																	1698.77
24023	MD	Garrett	1973																	1698.77
24023	MD	Garrett	1974																	1698.77
24023	MD	Garrett	1975																	1698.77
24023	MD	Garrett	1976																	1698.77
24023	MD	Garrett	1977																	1698.77
24023	MD	Garrett	1978																	1698.77
24023	MD	Garrett	1979																	1698.77
24023	MD	Garrett	1980																	1698.77
24023	MD	Garrett	1981																	1698.77
24023	MD	Garrett	1982																	1698.77
24023	MD	Garrett	1983																	1698.77
24023	MD	Garrett	1984																	1698.77
24023	MD	Garrett	1985			143800		260544	0	520880	1855.11	81561.5	0	108778	927078	190340	345837	54551.8	73.9829	1698.77	581241	135788	62.696	71.3398
24023	MD	Garrett	1986			139165		245037	0	476632	1816.23	71435.4	0	99390.9	862651	170826	309807	40189.2	72.1641	1698.77	552844	130637	64.0866	76.4737
24023	MD	Garrett	1987			134492		229428	0	474248	1733.46	61259.3	0	109024	839901	170283	315407	44784.8	70.3522	1698.77	524495	125498	62.4472	73.6998
24023	MD	Garrett	1988			131983		222700	0	466571	1555.22	58245.8	0	108742	822809	166988	309508	44389.6	69.7108	1698.77	513301	122598	62.384	73.4174
24023	MD	Garrett	1989			129427		214421	0	465936	1381.3	54824.9	0	104507	811166	159332	298295	37331.1	69.0777	1698.77	512871	122001	63.2264	76.5702
24023	MD	Garrett	1990			126810		206014	0	506613	1174.37	51325.4	0	112967	840613	164293	330205	43274.1	68.4595	1698.77	510408	121019	60.7186	73.6604
24023	MD	Garrett	1991			124139		197444	0	511315	992.27	47717	0	114056	833890	161773	330731	42682.8	67.853	1698.77	503158	119090	60.3387	73.6156
24023	MD	Garrett	1992			123378		188774	0	568506	19676.8	44003.3	0	127155	900335	171158	386206	53058.2	68.3519	1698.77	514129	118100	57.1041	69.0005
24023	MD	Garrett	1993			121402		188117	0	554062	17149.6	43763	0	125279	880731	169042	372723	52474.6	68.2282	1698.77	508008	116567	57.6803	68.9576
24023	MD	Garrett	1994			119451		187595	0	548180	14574.5	43560	0	125852	869801	169412	368423	53682.7	68.1794	1698.77	501377	115729	57.6428	68.3123
24023	MD	Garrett	1995			117442		187002	0	551499	11982.7	43331.4	0	119652	867926	162983	360561	45346.4	68.1561	1698.77	507365	117637	58.4572	72.1773
24023	MD	Garrett	1996			115313		186463	0	524558	9367.1	43120.6	0	111529	835701	154650	335088	37962.2	68.1279	1698.77	500612	116688	59.9033	75.4528
24023	MD	Garrett	1997			113153		185771	0	525795	6680.22	42853.8	0	114340	831400	157193	325421	38526.2	68.1315	1698.77	505979	118667	60.8587	75.4912
24023	MD	Garrett	1998			107995		177679	0	543925	6887.09	40778.4	0	117566	836486	158344	330087	39486.5	66.3616	1698.77	506399	118858	60.5389	75.0629
24023	MD	Garrett	1999			102895		169817	0	583051	7064.58	38796	0	115491	862827	154287	359117	36180.2	64.616	1698.77	503710	118107	58.379	76.55
24023	MD	Garrett	2000			97905.9		161713	0	572542	7288.88	36739.3	0	118098	839450	154838	343842	38931.8	62.9309	1698.77	495608	115906	59.0396	74.8564
24023	MD	Garrett	2001			92788.5		153670	63.8664	542490	87606.3	34714.6	27.422	102287	876619	137029	289525	11350.3	61.1292	1698.77	587094	125679	66.9725	91.7169
24023	MD	Garrett	2002			88543		145722	51.1379	589073	172220	32715.4	36.4206	109161	995610	141913	303345	4468.71	59.892	1698.77	692265	137444	69.5317	96.8511
24023	MD	Garrett	2003			93844.8		142090	73.9169	491783	174070	31895.3	64.5878	92218	901863	124178	174905	-20426.1	65.2915	1698.77	726958	144604	80.6063	116.449
24023	MD	Garrett	2004			90029.3		138430	86.0687	550954	158246	31099.2	84.2037	94829.6	937745	126013	245893	-11317.6	64.5487	1698.77	691852	137331	73.7783	108.981
24023	MD	Garrett	2005			86395.5		134828	97.1877	495924	145411	30302.7	102.193	83010	862656	113415	203841	-16918.9	63.853	1698.77	658814	130334	76.3705	114.918
24023	MD	Garrett	2006			82893.2		131179	111.295	471315	131051	29514.2	123.046	83188.8	816549	112826	181283	-12747.2	63.2079	1698.77	635265	125573	77.7989	111.298
24023	MD	Garrett	2007			79334		127572	126.124	476626	122064	28729.2	144.687	81072.9	805722	109947	176563	-14963.9	62.5509	1698.77	629159	124911	78.0864	113.61
24023	MD	Garrett	2008			78984.2		120956	166.534	460646	133656	27301.4	196.539	80392.9	794408	107891	139848	-20163.8	64.5472	1698.77	654560	128055	82.3959	118.689
24023	MD	Garrett	2009			78345.1		155348	212.684	447280	146565	41088.3	256.704	65443.3	827750	106788	137792	-26881.7	66.5342	1698.77	689958	133670	83.3535	125.173
24023	MD	Garrett	2010			77388		194573	420.63	489382	155517	52960.6	307.441	79933.1	917281	133201	194585	-5750.62	68.4942	1698.77	722696	138952	78.7868	104.317
24023	MD	Garrett	2011			76107.1		101220	133.141	596323	162281	23018.7	79.6538	98658.3	936064	121757	193136	-19681.4	70.4266	1698.77	742928	141438	79.3672	116.165
24023	MD	Garrett	2012			74856.3		113821	282.212	589074	169157	26499.6	272.032	90065.1	947190	116837	195845	-24600.6	71.7787	1698.77	751346	141437	79.3236	121.056
24023	MD	Garrett	2013			74274.9		170671	203.212	520071	188244	41151.8	148.22	74376.9	953464	115677	231852	-16252.8	73.8983	1698.77	721613	131930	75.6832	114.05
24023	MD	Garrett	2014			72443.1		158984	223.754	522947	205567	38339.3	163.202	75240.3	960165	113743	228370	-18385.4	74.8924	1698.77	731795	132128	76.2155	116.164
24023	MD	Garrett	2015			72672.7		174718	242.931	533135	228221	42636.5	177.189	78419.9	1.00899e+06	121234	246765	-14797.9	78.184	1698.77	762225	136032	75.5434	112.206
24023	MD	Garrett	2016			72660.7		196627	267.757	551615	250154	49694.7	195.297	87702.2	1.07132e+06	137592	266357	-4757.97	81.4847	1698.77	804968	142350	75.1376	103.458
24023	MD	Garrett	2017			72638.5		189801	287.903	588424	271542	50144.7	209.991	91200.1	1.12269e+06	141555	282978	-5664.99	85.0645	1698.77	839716	147220	74.7947	104.002
24023	MD	Garrett	2018			71515.3		171219	284.43	600705	277672	45009.3	207.458	89097.4	1.1214e+06	134314	278048	-12567.6	84.8332	1698.77	843347	146882	75.2052	109.357
24023	MD	Garrett	2019			70417.4		174653	281.048	593827	283896	47595.9	204.991	87345.8	1.12307e+06	135147	275807	-11439.5	84.627	1698.77	847268	146586	75.4418	108.464
24023	MD	Garrett	2020																	1698.77
24025	MD	Harford	1961																	1364.2
24025	MD	Harford	1962																	1364.2
24025	MD	Harford	1963																	1364.2
24025	MD	Harford	1964																	1364.2
24025	MD	Harford	1965																	1364.2
24025	MD	Harford	1966																	1364.2
24025	MD	Harford	1967																	1364.2
24025	MD	Harford	1968																	1364.2
24025	MD	Harford	1969																	1364.2
24025	MD	Harford	1970																	1364.2
24025	MD	Harford	1971																	1364.2
24025	MD	Harford	1972																	1364.2
24025	MD	Harford	1973																	1364.2
24025	MD	Harford	1974																	1364.2
24025	MD	Harford	1975																	1364.2
24025	MD	Harford	1976																	1364.2
24025	MD	Harford	1977																	1364.2
24025	MD	Harford	1978																	1364.2
24025	MD	Harford	1979																	1364.2
24025	MD	Harford	1980																	1364.2
24025	MD	Harford	1981																	1364.2
24025	MD	Harford	1982																	1364.2
24025	MD	Harford	1983																	1364.2
24025	MD	Harford	1984																	1364.2
24025	MD	Harford	1985			348087		225464	15.2612	1.61059e+06	381303	54457.1	2.67071	433050	2.56546e+06	487510	606403	113674	192.989	1364.2	1.95906e+06	373835	76.3628	76.6827
24025	MD	Harford	1986			338602		211383	14.7172	1.39247e+06	408299	51727.2	2.57551	362526	2.35077e+06	414256	489347	62817.6	188.426	1364.2	1.86142e+06	351438	79.1836	84.836
24025	MD	Harford	1987			330244		196606	14.1126	1.33014e+06	436115	48881.7	2.4697	361025	2.29312e+06	409909	523566	79894.4	184.6	1364.2	1.76955e+06	330015	77.1679	80.5093
24025	MD	Harford	1988			329379		191059	13.5451	1.25124e+06	449859	47141.6	2.37038	345052	2.22155e+06	392196	532418	80811.9	185.063	1364.2	1.68913e+06	311384	76.0339	79.395
24025	MD	Harford	1989			328217		185337	14.14	1.28824e+06	488573	45310.6	2.4745	340011	2.29038e+06	385324	528632	63072.9	185.56	1364.2	1.76175e+06	322251	76.9195	83.6312
24025	MD	Harford	1990			327121		179481	14.1432	1.40998e+06	532313	43395.1	2.47506	364897	2.44891e+06	408294	669186	87275.7	186.22	1364.2	1.77972e+06	321018	72.6741	78.6243
24025	MD	Harford	1991			325415		174447	14.3454	1.44928e+06	558386	41582.1	2.51045	369918	2.50754e+06	411503	710455	89568.8	186.685	1364.2	1.79709e+06	321934	71.6673	78.2337
24025	MD	Harford	1992			323409		168407	14.513	1.66411e+06	590169	39435.6	2.53977	413024	2.74611e+06	452462	919716	129244	187.105	1364.2	1.82639e+06	323219	66.5084	71.4355
24025	MD	Harford	1993			324594		173897	15.3622	1.71984e+06	599737	40950.2	2.68838	428024	2.81808e+06	468977	915288	130699	189.603	1364.2	1.90279e+06	338278	67.5209	72.1311
24025	MD	Harford	1994			325251		175353	15.5831	1.72249e+06	605747	41576.1	2.72705	433293	2.82885e+06	474872	919935	134860	191.964	1364.2	1.90892e+06	340012	67.4803	71.6008
24025	MD	Harford	1995			325400		177318	16.1441	1.73355e+06	612444	42321.9	2.82521	405868	2.84873e+06	448193	903751	99631.4	194.231	1364.2	1.94498e+06	348561	68.2753	77.7704
24025	MD	Harford	1996			325130		181113	16.3021	1.64577e+06	620759	43484.7	2.85287	374067	2.77279e+06	417555	828411	69705.7	196.429	1364.2	1.94438e+06	347849	70.1235	83.3062
24025	MD	Harford	1997			324390		182979	16.8772	1.65169e+06	626152	44162.9	2.95351	380470	2.78523e+06	424635	805631	67867.8	198.623	1364.2	1.9796e+06	356768	71.0749	84.0174
24025	MD	Harford	1998			306969		178571	16.4279	1.68021e+06	651430	42985.5	2.87488	383397	2.8172e+06	426386	833524	71055	190.656	1364.2	1.98368e+06	355331	70.413	83.3355
24025	MD	Harford	1999			289559		180574	15.8223	1.78015e+06	676378	43258	2.76891	366760	2.92667e+06	410020	945632	58594.9	182.621	1364.2	1.98104e+06	351425	67.6892	85.7093
24025	MD	Harford	2000			272395		176011	15.1485	1.71676e+06	714382	42053.9	2.65099	373159	2.87957e+06	415216	897648	68188	174.617	1364.2	1.98192e+06	347028	68.827	83.5777
24025	MD	Harford	2001			255600		173004	4553.5	1.54461e+06	753514	41227.9	2996.16	305160	2.73128e+06	349384	762873	10013.2	166.79	1364.2	1.96841e+06	339371	72.069	97.134
24025	MD	Harford	2002			239943		167532	8392.91	1.65421e+06	819073	39795.4	6401.43	327977	2.88915e+06	374174	880836	34258.1	159.553	1364.2	2.00831e+06	339916	69.5123	90.8443
24025	MD	Harford	2003			232346		159980	12288.2	1.23346e+06	807385	37987.4	9824	244295	2.44546e+06	292107	467403	-41985.6	157.644	1364.2	1.97806e+06	334092	80.8869	114.373
24025	MD	Harford	2004			224995		152039	16161.3	1.48093e+06	778919	36186.4	13223.2	262776	2.65305e+06	312186	697076	-17947.4	155.945	1364.2	1.95597e+06	330133	73.7255	105.749
24025	MD	Harford	2005			218333		142441	20385.8	1.40951e+06	756350	34040.8	16911.3	228724	2.54702e+06	279676	584972	-52271.4	154.443	1364.2	1.96205e+06	331947	77.0331	118.69
24025	MD	Harford	2006			211635		132972	24856.6	1.39799e+06	753191	31967	20809.7	237189	2.52065e+06	289966	529540	-46658.4	153.004	1364.2	1.99111e+06	336625	78.9919	116.091
24025	MD	Harford	2007			205470		123590	28962.4	1.42874e+06	725261	29907.4	24405.5	224022	2.51202e+06	278335	529360	-57145	152.05	1364.2	1.98266e+06	335480	78.927	120.531
24025	MD	Harford	2008			200748		131796	33911.9	1.2903e+06	747138	33214.5	28707.8	196641	2.4039e+06	258563	386464	-81991.8	152.3	1364.2	2.01743e+06	340555	83.9234	131.711
24025	MD	Harford	2009			195826		111880	38787.1	1.23209e+06	777163	27662.4	32960.7	149030	2.35575e+06	209653	301166	-135517	152.572	1364.2	2.05458e+06	345170	87.2157	164.638
24025	MD	Harford	2010			190659		177843	58297.3	1.28978e+06	798237	50535.8	39121.7	206936	2.51482e+06	296594	451253	-48157.2	152.829	1364.2	2.06356e+06	344751	82.0562	116.237
24025	MD	Harford	2011			185296		115911	34640.9	1.36275e+06	830543	28866	21694.1	208734	2.52914e+06	259294	474173	-80535.4	153.115	1364.2	2.05497e+06	339830	81.2516	131.059
24025	MD	Harford	2012			180362		114237	41169.5	1.24682e+06	870019	28735.4	24973.4	149099	2.4526e+06	202808	347100	-142526	153.902	1364.2	2.10551e+06	345334	85.8477	170.276
24025	MD	Harford	2013			182191		115662	27425.6	1.26593e+06	956894	30078.9	18828.3	153619	2.5481e+06	202526	455767	-126972	160.71	1364.2	2.09234e+06	329498	82.1135	162.694
24025	MD	Harford	2014			174475		148671	28282.2	1.16104e+06	1.02102e+06	41300.7	19416.7	132597	2.53349e+06	193315	411279	-136002	159.278	1364.2	2.12221e+06	329317	83.7663	170.353
24025	MD	Harford	2015			175653		131357	30435.8	1.22964e+06	1.11727e+06	41283.1	20894.9	146260	2.68435e+06	208438	424659	-138716	166.159	1364.2	2.25969e+06	347154	84.1802	166.551
24025	MD	Harford	2016			175986		202806	33499	1.2841e+06	1.23516e+06	67990.4	22998.2	176385	2.93155e+06	267373	470542	-108288	172.724	1364.2	2.46101e+06	375662	83.949	140.501
24025	MD	Harford	2017			175867		150370	36970.1	1.42908e+06	1.37488e+06	54145	25381.2	181958	3.16717e+06	261484	476531	-146387	179.342	1364.2	2.69064e+06	407871	84.954	155.983
24025	MD	Harford	2018			173372		113773	35120.4	1.36237e+06	1.41017e+06	37382.5	24120.1	151487	3.09481e+06	212990	393790	-193458	178.913	1364.2	2.70102e+06	406447	87.2758	190.83
24025	MD	Harford	2019			170914		75345.3	35954.7	1.41332e+06	1.44632e+06	20647.6	24680	172106	3.14185e+06	217433	429333	-187643	178.513	1364.2	2.71252e+06	405077	86.335	186.299
24025	MD	Harford	2020																	1364.2
24027	MD	Howard	1961																	656.692
24027	MD	Howard	1962																	656.692
24027	MD	Howard	1963																	656.692
24027	MD	Howard	1964																	656.692
24027	MD	Howard	1965																	656.692
24027	MD	Howard	1966																	656.692
24027	MD	Howard	1967																	656.692
24027	MD	Howard	1968																	656.692
24027	MD	Howard	1969																	656.692
24027	MD	Howard	1970																	656.692
24027	MD	Howard	1971																	656.692
24027	MD	Howard	1972																	656.692
24027	MD	Howard	1973																	656.692
24027	MD	Howard	1974																	656.692
24027	MD	Howard	1975																	656.692
24027	MD	Howard	1976																	656.692
24027	MD	Howard	1977																	656.692
24027	MD	Howard	1978																	656.692
24027	MD	Howard	1979																	656.692
24027	MD	Howard	1980																	656.692
24027	MD	Howard	1981																	656.692
24027	MD	Howard	1982																	656.692
24027	MD	Howard	1983																	656.692
24027	MD	Howard	1984																	656.692
24027	MD	Howard	1985			179023		179581	0	701219	189740	75524.8	0	159708	1.24956e+06	235233	339473	65394.3	93.3532	656.692	910089	169838	72.8326	72.2002
24027	MD	Howard	1986			177944		183031	0	611115	197800	80675.7	0	127689	1.16989e+06	208365	296125	46878.2	93.0569	656.692	873765	161486	74.6878	77.5018
24027	MD	Howard	1987			175896		186462	0	583875	203823	85806.2	0	122557	1.15006e+06	208363	315829	55766.7	92.3277	656.692	834228	152596	72.538	73.2358
24027	MD	Howard	1988			170105		163075	0	549133	211372	72187.1	0	121022	1.09369e+06	193209	300590	50205.5	89.6997	656.692	793095	143004	72.5159	74.0149
24027	MD	Howard	1989			165397		139416	0	573236	235266	58470.7	0	129317	1.11331e+06	187788	283928	39988.1	87.6896	656.692	829386	147800	74.497	78.7058
24027	MD	Howard	1990			160316		115765	0	633173	261363	44747.4	0	148868	1.17062e+06	193616	329567	46363	85.5342	656.692	841051	147253	71.8467	76.0541
24027	MD	Howard	1991			154078		92105.3	0	649867	280764	31019.1	0	158466	1.17681e+06	189485	337408	44859.7	82.801	656.692	839406	144625	71.3287	76.3254
24027	MD	Howard	1992			147262		68388.9	0	748178	299119	17270.9	0	186260	1.26295e+06	203531	413419	59457.1	79.7866	656.692	849528	144074	67.2655	70.7871
24027	MD	Howard	1993			147110		66254.9	0	771273	291153	16635.2	0	193130	1.27579e+06	209765	405458	61365.9	80.4275	656.692	870333	148399	68.2191	70.7454
24027	MD	Howard	1994			147243		64484.4	0	775432	290919	16081.6	0	197704	1.27808e+06	213785	404141	64870	81.3124	656.692	873938	148915	68.379	69.6565
24027	MD	Howard	1995			147523		62703.7	0	775080	287789	15574.7	0	185006	1.2731e+06	200581	392250	50185.4	82.3699	656.692	880846	150396	69.1893	74.98
24027	MD	Howard	1996			147136		60926.3	0	735438	288953	15074.7	0	171824	1.23245e+06	186899	353480	37360.8	83.1526	656.692	878974	149538	71.319	80.0101
24027	MD	Howard	1997			146378		60088.7	0	725297	290177	14763.6	0	172607	1.22194e+06	187370	339168	37159.7	83.8132	656.692	882772	150211	72.2435	80.1678
24027	MD	Howard	1998			137824		56708.3	0	724839	288302	13943.4	0	170239	1.20767e+06	184183	349363	38432.3	80.0451	656.692	858310	145750	71.0714	79.1336
24027	MD	Howard	1999			129158		53266.7	0	752997	290721	13118.1	0	159855	1.22614e+06	172973	392495	32357.8	76.173	656.692	833647	140615	67.9894	81.2931
24027	MD	Howard	2000			120783		49773.5	0	715225	291420	12299.7	0	159407	1.1772e+06	171707	369652	36039.3	72.4251	656.692	807550	135667	68.5991	79.0111
24027	MD	Howard	2001			112498		47819.9	0	638015	293987	11825.5	0	128567	1.09232e+06	140392	311743	10320.5	68.6665	656.692	780577	130072	71.4605	92.6488
24027	MD	Howard	2002			104210		44369.6	0	662981	290845	11042.1	0	133597	1.10241e+06	144639	351350	20403.4	64.836	656.692	751056	124235	68.1288	85.8935
24027	MD	Howard	2003			97663		43976.9	0	473318	270940	11123.3	0	96905	885898	108028	179302	-9398.05	62.0216	656.692	706596	117426	79.7604	108.7
24027	MD	Howard	2004			92083		43422.8	0	532200	243165	11113.3	0	99458.2	910871	110572	252882	604.203	59.6298	656.692	657988	109967	72.2373	99.4536
24027	MD	Howard	2005			87996.3		41798.4	0	482647	226581	10923	0	86591.8	839022	97514.8	205490	-9118.01	58.1326	656.692	633532	106633	75.5083	109.35
24027	MD	Howard	2006			84323.4		41386.8	0	465286	220068	11014.4	0	89249.9	811063	100264	182230	-6042.41	56.9141	656.692	628833	106307	77.532	106.026
24027	MD	Howard	2007			80143.2		41034.7	0	450166	211452	11136.4	0	83252.6	782796	94389	176255	-8396.34	55.3526	656.692	606541	102785	77.4839	108.895
24027	MD	Howard	2008			82025.8		40866.5	0	434821	266795	11037	0	82290	824509	93327	145000	-18121.8	58.0693	656.692	679509	111449	82.4138	119.418
24027	MD	Howard	2009			83704.4		40542.7	0	437363	317512	10892.5	0	66316	879122	77208.5	132275	-42191.9	60.848	656.692	746846	119400	84.9537	154.647
24027	MD	Howard	2010			85231.2		40306.1	0	505965	366659	10760.9	0	102636	998161	113397	185506	-13691.6	63.7422	656.692	812656	127089	81.4153	112.074
24027	MD	Howard	2011			86230		39786.7	0	559344	413867	10580	0	100657	1.09923e+06	111237	226342	-22543.1	66.4834	656.692	872885	133780	79.409	120.266
24027	MD	Howard	2012			86332.1		38927.7	2265.74	553891	455932	10357.6	1073.6	88231.6	1.13735e+06	99662.8	168343	-48805.7	68.9702	656.692	969007	148468	85.1987	148.971
24027	MD	Howard	2013			79906.1		38379.6	3569.24	509150	402943	10197	1533.24	82408.8	1.03395e+06	94139.1	212127	-29785.5	66.2334	656.692	821821	123925	79.4838	131.64
24027	MD	Howard	2014			72647.8		37499.2	3409.9	466228	380478	10024.2	1464.8	74413.2	960263	85902.2	194551	-29595.5	62.5654	656.692	765712	115498	79.7398	134.453
24027	MD	Howard	2015			66655.2		36447.4	3186.75	425041	350019	9758.79	1368.94	64516.7	881349	75644.5	177888	-30952	59.7348	656.692	703461	106596	79.8164	140.918
24027	MD	Howard	2016			60695.3		35207	3011.41	394477	319751	9389.26	1293.62	57124.8	813142	67807.6	163525	-31447.8	56.6951	656.692	649618	99255.5	79.8898	146.378
24027	MD	Howard	2017			54480		33765.3	2947.81	383269	279956	8871.63	1266.29	55489.5	754418	65627.4	159840	-26739	53.1373	656.692	594578	92366.4	78.8128	140.744
24027	MD	Howard	2018			53607.7		37636.1	2885.22	365442	297050	10672.7	1239.41	53081.9	756621	64994	160522	-26106.5	53.04	656.692	596099	91100.6	78.7844	140.168
24027	MD	Howard	2019			52659.6		31968.2	2779.59	350166	314302	8437.74	1194.03	52700.1	751875	62331.9	154961	-27352.5	52.8634	656.692	596914	89684.4	79.3901	143.882
24027	MD	Howard	2020																	656.692
24029	MD	Kent	1961																	1073.06
24029	MD	Kent	1962																	1073.06
24029	MD	Kent	1963																	1073.06
24029	MD	Kent	1964																	1073.06
24029	MD	Kent	1965																	1073.06
24029	MD	Kent	1966																	1073.06
24029	MD	Kent	1967																	1073.06
24029	MD	Kent	1968																	1073.06
24029	MD	Kent	1969																	1073.06
24029	MD	Kent	1970																	1073.06
24029	MD	Kent	1971																	1073.06
24029	MD	Kent	1972																	1073.06
24029	MD	Kent	1973																	1073.06
24029	MD	Kent	1974																	1073.06
24029	MD	Kent	1975																	1073.06
24029	MD	Kent	1976																	1073.06
24029	MD	Kent	1977																	1073.06
24029	MD	Kent	1978																	1073.06
24029	MD	Kent	1979																	1073.06
24029	MD	Kent	1980																	1073.06
24029	MD	Kent	1981																	1073.06
24029	MD	Kent	1982																	1073.06
24029	MD	Kent	1983																	1073.06
24029	MD	Kent	1984																	1073.06
24029	MD	Kent	1985			595460		283523	0	2.63969e+06	1.2428e+06	102007	0	679467	4.76147e+06	781473	1.04237e+06	152738	388.874	1073.06	3.71911e+06	628735	78.1083	80.4551
24029	MD	Kent	1986			591640		283728	0	2.26844e+06	1.27449e+06	105374	0	553850	4.4183e+06	659224	860569	65591.8	386.462	1073.06	3.55773e+06	593632	80.5226	90.0502
24029	MD	Kent	1987			587595		277009	0	2.17589e+06	1.30329e+06	106098	0	556502	4.34378e+06	662600	948213	104187	384.019	1073.06	3.39557e+06	558413	78.1708	84.2761
24029	MD	Kent	1988			591516		276877	0	2.12096e+06	1.39063e+06	106176	0	553327	4.37998e+06	659503	976167	107634	386.912	1073.06	3.40381e+06	551870	77.713	83.6796
24029	MD	Kent	1989			594789		284081	0	2.15822e+06	1.52208e+06	109431	0	534234	4.55917e+06	643665	990783	71375.9	389.686	1073.06	3.56839e+06	572289	78.2683	88.911
24029	MD	Kent	1990			597314		293288	0	2.49256e+06	1.64327e+06	113322	0	604508	5.02643e+06	717829	1.28184e+06	122932	392.333	1073.06	3.74459e+06	594898	74.4979	82.8746
24029	MD	Kent	1991			599097		296612	0	2.61007e+06	1.69136e+06	114746	0	621431	5.19713e+06	736177	1.39204e+06	134842	394.85	1073.06	3.80509e+06	601335	73.2152	81.6835
24029	MD	Kent	1992			600062		304237	0	3.10573e+06	1.73117e+06	118219	0	719064	5.74121e+06	837283	1.82948e+06	220882	397.206	1073.06	3.91173e+06	616402	68.1343	73.6192
24029	MD	Kent	1993			588398		310392	0	3.19254e+06	1.85713e+06	118358	0	760960	5.94846e+06	879318	1.78242e+06	221694	391.509	1073.06	4.16605e+06	657624	70.0357	74.7879
24029	MD	Kent	1994			576151		309826	0	3.27856e+06	1.98019e+06	115108	0	808446	6.14473e+06	923555	1.78542e+06	235911	385.719	1073.06	4.35931e+06	687644	70.9439	74.4562
24029	MD	Kent	1995			563379		309747	0	3.27785e+06	2.10823e+06	112058	0	761413	6.2592e+06	873471	1.71968e+06	157746	379.843	1073.06	4.53952e+06	715725	72.5255	81.9404
24029	MD	Kent	1996			550020		309752	0	3.12995e+06	2.19544e+06	109058	0	712844	6.18516e+06	821902	1.53072e+06	87858.1	373.834	1073.06	4.65443e+06	734044	75.2517	89.3104
24029	MD	Kent	1997			536198		308122	0	3.0073e+06	2.32372e+06	105424	0	718879	6.17534e+06	824303	1.43874e+06	81666.7	367.722	1073.06	4.7366e+06	742637	76.7018	90.0926
24029	MD	Kent	1998			527739		310697	0	3.1145e+06	2.28488e+06	106933	0	734791	6.23781e+06	841724	1.53754e+06	103434	365.56	1073.06	4.70026e+06	738290	75.3512	87.7116
24029	MD	Kent	1999			519223		325899	0	3.50397e+06	2.32431e+06	112058	0	737166	6.67341e+06	849224	1.8568e+06	93499.5	363.652	1073.06	4.81661e+06	755724	72.1762	88.99
24029	MD	Kent	2000			510368		327090	0	3.46825e+06	2.3335e+06	112597	0	772165	6.63922e+06	884761	1.82106e+06	129085	361.815	1073.06	4.81816e+06	755676	72.5712	85.4102
24029	MD	Kent	2001			501198		328204	0	3.19078e+06	2.26421e+06	114393	0	623859	6.2844e+06	738251	1.5642e+06	-5268.91	360.027	1073.06	4.7202e+06	743520	75.1098	100.714
24029	MD	Kent	2002			491725		335389	559.323	3.58977e+06	2.23883e+06	113884	370.733	705120	6.65627e+06	819375	1.89807e+06	66433.3	358.329	1073.06	4.7582e+06	752942	71.4845	91.8922
24029	MD	Kent	2003			485125		351885	1195.53	2.70675e+06	2.35855e+06	113730	792.424	522372	5.9035e+06	636895	960728	-143068	359.06	1073.06	4.94277e+06	779962	83.7261	122.463
24029	MD	Kent	2004			478957		351228	1921.57	3.45322e+06	2.41269e+06	111836	1273.66	609305	6.69802e+06	722414	1.5731e+06	-85416.4	359.931	1073.06	5.12491e+06	807830	76.5139	111.824
24029	MD	Kent	2005			474188		363247	2753.86	3.32958e+06	2.50777e+06	113878	1825.33	549639	6.67753e+06	665343	1.32627e+06	-177536	360.968	1073.06	5.35126e+06	842879	80.1383	126.683
24029	MD	Kent	2006			469742		336203	3764.89	3.38567e+06	2.4386e+06	103830	2495.46	606910	6.63398e+06	713235	1.16916e+06	-155872	362.658	1073.06	5.46482e+06	869107	82.3761	121.854
24029	MD	Kent	2007			464326		575556	4822.92	3.4077e+06	2.39063e+06	192511	3196.74	548754	6.84303e+06	744462	1.29599e+06	-142414	364.013	1073.06	5.54704e+06	886876	81.0611	119.13
24029	MD	Kent	2008			461855		335328	5872	3.1526e+06	2.54934e+06	107554	3892.1	533716	6.50499e+06	645161	841298	-250367	368.145	1073.06	5.6637e+06	895528	87.0669	138.807
24029	MD	Kent	2009			458794		500495	6882.69	2.84243e+06	2.63075e+06	168072	4562.01	374854	6.43935e+06	547488	780341	-338676	372.345	1073.06	5.65901e+06	886165	87.8817	161.86
24029	MD	Kent	2010			455109		455252	4768.32	3.12132e+06	2.71062e+06	152652	2848.28	569818	6.74707e+06	725318	1.11482e+06	-146073	376.598	1073.06	5.63225e+06	871391	83.477	120.139
24029	MD	Kent	2011			450713		344858	15994.4	3.32306e+06	2.80354e+06	112314	9687.93	538304	6.93816e+06	660306	1.30161e+06	-202162	380.846	1073.06	5.63655e+06	862468	81.2398	130.616
24029	MD	Kent	2012			443931		258094	5573.9	2.95503e+06	2.74822e+06	80359.5	2072.44	374909	6.41085e+06	457341	759411	-411229	385.124	1073.06	5.65144e+06	868570	88.1543	189.917
24029	MD	Kent	2013			428895		321819	7931.04	2.53799e+06	2.49288e+06	103424	3114	328789	5.78952e+06	435327	859324	-311569	382.276	1073.06	4.93019e+06	746895	85.1572	171.571
24029	MD	Kent	2014			423722		405256	8712.84	2.49131e+06	2.76784e+06	133986	3420.96	321876	6.09684e+06	459283	951993	-308579	388.308	1073.06	5.14484e+06	767862	84.3855	167.187
24029	MD	Kent	2015			412231		528903	8758.84	2.35811e+06	2.89011e+06	182404	3439.03	312244	6.19811e+06	498087	974945	-273641	388.737	1073.06	5.22317e+06	771728	84.2703	154.938
24029	MD	Kent	2016			400697		442845	9174.58	2.43189e+06	3.11495e+06	147359	3602.26	298126	6.39956e+06	449088	958671	-348659	389.142	1073.06	5.44089e+06	797746	85.0197	177.637
24029	MD	Kent	2017			389282		356784	9418.37	2.4993e+06	3.21471e+06	113866	3697.98	298387	6.46949e+06	415951	981352	-383445	389.693	1073.06	5.48814e+06	799396	84.8311	192.185
24029	MD	Kent	2018			382873		540128	9186.2	2.39166e+06	3.22069e+06	182259	3606.83	324730	6.54454e+06	510596	1.05694e+06	-285408	387.748	1073.06	5.4876e+06	796004	83.8501	155.897
24029	MD	Kent	2019			377964		823414	8963.4	2.31842e+06	3.23307e+06	287710	3519.35	395083	6.76183e+06	686312	1.25407e+06	-109322	387.295	1073.06	5.50776e+06	795634	81.4537	115.929
24029	MD	Kent	2020																	1073.06
24031	MD	Montgomery	1961																	1313.49
24031	MD	Montgomery	1962																	1313.49
24031	MD	Montgomery	1963																	1313.49
24031	MD	Montgomery	1964																	1313.49
24031	MD	Montgomery	1965																	1313.49
24031	MD	Montgomery	1966																	1313.49
24031	MD	Montgomery	1967																	1313.49
24031	MD	Montgomery	1968																	1313.49
24031	MD	Montgomery	1969																	1313.49
24031	MD	Montgomery	1970																	1313.49
24031	MD	Montgomery	1971																	1313.49
24031	MD	Montgomery	1972																	1313.49
24031	MD	Montgomery	1973																	1313.49
24031	MD	Montgomery	1974																	1313.49
24031	MD	Montgomery	1975																	1313.49
24031	MD	Montgomery	1976																	1313.49
24031	MD	Montgomery	1977																	1313.49
24031	MD	Montgomery	1978																	1313.49
24031	MD	Montgomery	1979																	1313.49
24031	MD	Montgomery	1980																	1313.49
24031	MD	Montgomery	1981																	1313.49
24031	MD	Montgomery	1982																	1313.49
24031	MD	Montgomery	1983																	1313.49
24031	MD	Montgomery	1984																	1313.49
24031	MD	Montgomery	1985			348923		172469	0	1.25467e+06	505148	41917	0	352464	2.28121e+06	394381	601377	98754.2	180.09	1313.49	1.67983e+06	295627	73.6378	74.9597
24031	MD	Montgomery	1986			347560		163646	0	1.08695e+06	542540	39780.8	0	297404	2.1407e+06	337185	517740	57151.1	179.634	1313.49	1.62296e+06	280034	75.8144	83.0505
24031	MD	Montgomery	1987			345908		154728	0	1.03417e+06	576351	37604.9	0	297884	2.11116e+06	335489	545501	71037.7	179.071	1313.49	1.56566e+06	264452	74.1611	78.8256
24031	MD	Montgomery	1988			333800		144946	0	963421	573825	35337.9	0	281901	2.01599e+06	317239	524793	68437.5	173.138	1313.49	1.4912e+06	248802	73.9685	78.4272
24031	MD	Montgomery	1989			321720		134952	0	960383	610378	32988.9	0	269732	2.02743e+06	302721	501123	50469.8	167.386	1313.49	1.52631e+06	252252	75.2829	83.328
24031	MD	Montgomery	1990			309098		124894	0	1.05467e+06	657733	30619.6	0	291398	2.1464e+06	322018	581556	67373.4	161.506	1313.49	1.56484e+06	254644	72.9054	79.0777
24031	MD	Montgomery	1991			295738		114819	0	1.04916e+06	687482	28241.2	0	287335	2.1472e+06	315577	594327	66450.6	155.372	1313.49	1.55287e+06	249126	72.3208	78.9431
24031	MD	Montgomery	1992			282052		104717	0	1.16804e+06	723987	25852.4	0	313854	2.27879e+06	339706	709850	91883.4	149.177	1313.49	1.56895e+06	247823	68.8498	72.9521
24031	MD	Montgomery	1993			280637		101267	0	1.13662e+06	773755	25019	0	314490	2.29228e+06	339509	692412	88943.3	149.606	1313.49	1.59987e+06	250566	69.7938	73.8024
24031	MD	Montgomery	1994			278843		98106.4	0	1.12557e+06	822255	24249.5	0	320568	2.32478e+06	344818	696950	92134.3	150.02	1313.49	1.62783e+06	252684	70.0208	73.2803
24031	MD	Montgomery	1995			276806		94879.3	0	1.08716e+06	870199	23499.1	0	295627	2.32904e+06	319126	680599	65600.8	150.494	1313.49	1.64844e+06	253526	70.7777	79.4436
24031	MD	Montgomery	1996			274555		91716	0	1.01276e+06	933987	22766.6	0	274434	2.31302e+06	297201	637201	42880.1	151.049	1313.49	1.67582e+06	254321	72.4516	85.572
24031	MD	Montgomery	1997			271851		88423.9	0	975854	975261	21992.9	0	272941	2.31139e+06	294934	623104	40773.5	151.548	1313.49	1.68829e+06	254161	73.042	86.1754
24031	MD	Montgomery	1998			262086		85954.8	0	1.00885e+06	951271	21410.3	0	275947	2.30816e+06	297358	637239	45296.6	148.262	1313.49	1.67092e+06	252061	72.3919	84.767
24031	MD	Montgomery	1999			252278		83505.9	0	1.09395e+06	919079	20839.8	0	267182	2.34881e+06	288022	699343	38690	145.039	1313.49	1.64947e+06	249332	70.2256	86.567
24031	MD	Montgomery	2000			242598		81051.1	0	1.08896e+06	895546	20275.5	0	275656	2.30815e+06	295931	675596	48845.5	141.973	1313.49	1.63256e+06	247086	70.73	83.4943
24031	MD	Montgomery	2001			232671		78598	0	1.01951e+06	852219	19714.3	0	228575	2.183e+06	248289	591746	6731.21	138.828	1313.49	1.59125e+06	241558	72.8929	97.289
24031	MD	Montgomery	2002			223187		76177.1	850.161	1.11811e+06	828630	19166.2	342.255	247782	2.24695e+06	267290	668131	27848.2	136.015	1313.49	1.57882e+06	239442	70.265	89.5813
24031	MD	Montgomery	2003			215862		71872.5	1722.68	844599	815351	18227.3	693.51	187723	1.94941e+06	206643	397655	-28845	134.612	1313.49	1.55175e+06	235488	79.6012	113.959
24031	MD	Montgomery	2004			208998		70237.8	2639.54	1.01419e+06	768051	17889.1	1062.62	203251	2.06412e+06	222203	546212	-9423.12	133.218	1313.49	1.51791e+06	231626	73.5378	104.241
24031	MD	Montgomery	2005			202098		66651.9	3578.9	941865	759475	17156.5	1440.78	180493	1.97367e+06	199090	470044	-30169.9	131.865	1313.49	1.50362e+06	229260	76.1843	115.154
24031	MD	Montgomery	2006			194988		62429.1	4651.47	924795	788779	16302.1	1872.57	190447	1.97564e+06	208621	437015	-24612	130.5	1313.49	1.53863e+06	233233	77.8799	111.797
24031	MD	Montgomery	2007			187398		58190.9	5665.34	929486	794180	15447.6	2280.73	181989	1.97492e+06	199717	437784	-32034.7	128.934	1313.49	1.53714e+06	231752	77.8328	116.04
24031	MD	Montgomery	2008			183773		57645.3	6975.06	854251	854297	15287.7	2807.99	165364	1.95694e+06	183460	341800	-59119.9	130.289	1313.49	1.61514e+06	242580	82.534	132.225
24031	MD	Montgomery	2009			179649		45973.5	8388.31	828701	887103	12670.7	3376.93	126274	1.94981e+06	142321	277748	-108803	131.58	1313.49	1.67207e+06	251124	85.7551	176.449
24031	MD	Montgomery	2010			175383		45439.2	7707.81	914282	919349	12488.6	2948.23	193555	2.06216e+06	208992	337810	-49499.8	133.078	1313.49	1.72435e+06	258492	83.6186	123.685
24031	MD	Montgomery	2011			170718		54869.8	6071.31	961356	949434	14481.7	3003.3	177299	2.14245e+06	194784	394532	-65469.2	134.612	1313.49	1.74792e+06	260253	81.585	133.611
24031	MD	Montgomery	2012			166769		53000.9	10788.7	888875	968112	13962.2	4805.42	138858	2.08755e+06	157626	320789	-104657	136.145	1313.49	1.76676e+06	262283	84.6332	166.396
24031	MD	Montgomery	2013			160938		52807.5	0	854622	899782	14015.9	0	136138	1.96815e+06	150154	361485	-84365.3	136.198	1313.49	1.60667e+06	234520	81.6333	156.186
24031	MD	Montgomery	2014			160399		52559.9	0	893483	990726	14050.9	0	141680	2.09717e+06	155731	362295	-95811.4	140.904	1313.49	1.73487e+06	251542	82.7246	161.524
24031	MD	Montgomery	2015			155454		52461.4	0	888508	1.00935e+06	14148.7	0	135735	2.10578e+06	149884	347378	-104598	141.958	1313.49	1.7584e+06	254482	83.5036	169.786
24031	MD	Montgomery	2016			150374		52438.7	0	895096	1.05071e+06	14267.6	0	136026	2.14862e+06	150294	343906	-109593	142.97	1313.49	1.80472e+06	259887	83.9941	172.919
24031	MD	Montgomery	2017			145451		43522.4	0	953726	1.07483e+06	12426.3	0	148935	2.21752e+06	161361	356302	-107028	144.227	1313.49	1.86122e+06	268389	83.9324	166.328
24031	MD	Montgomery	2018			142602		48284.4	0	921737	1.1048e+06	13412	0	143966	2.21742e+06	157378	351673	-109331	143.476	1313.49	1.86575e+06	266710	84.1405	169.47
24031	MD	Montgomery	2019			140245		34595.6	0	885994	1.14152e+06	10378.8	0	136622	2.20236e+06	147001	324604	-118927	143.21	1313.49	1.87775e+06	265928	85.2611	180.902
24031	MD	Montgomery	2020																	1313.49
24033	MD	Prince Georges	1961																	1290.98
24033	MD	Prince Georges	1962																	1290.98
24033	MD	Prince Georges	1963																	1290.98
24033	MD	Prince Georges	1964																	1290.98
24033	MD	Prince Georges	1965																	1290.98
24033	MD	Prince Georges	1966																	1290.98
24033	MD	Prince Georges	1967																	1290.98
24033	MD	Prince Georges	1968																	1290.98
24033	MD	Prince Georges	1969																	1290.98
24033	MD	Prince Georges	1970																	1290.98
24033	MD	Prince Georges	1971																	1290.98
24033	MD	Prince Georges	1972																	1290.98
24033	MD	Prince Georges	1973																	1290.98
24033	MD	Prince Georges	1974																	1290.98
24033	MD	Prince Georges	1975																	1290.98
24033	MD	Prince Georges	1976																	1290.98
24033	MD	Prince Georges	1977																	1290.98
24033	MD	Prince Georges	1978																	1290.98
24033	MD	Prince Georges	1979																	1290.98
24033	MD	Prince Georges	1980																	1290.98
24033	MD	Prince Georges	1981																	1290.98
24033	MD	Prince Georges	1982																	1290.98
24033	MD	Prince Georges	1983																	1290.98
24033	MD	Prince Georges	1984																	1290.98
24033	MD	Prince Georges	1985			160794		51689.4	1544.13	608667	210119	16123	852.535	170899	1.03281e+06	187874	267669	52995.4	90.6521	1290.98	765144	134879	74.0835	71.7921
24033	MD	Prince Georges	1986			152604		51563.4	1391.65	533882	206644	16770.4	768.347	143958	946086	161497	217875	33374.3	85.9816	1290.98	728211	128123	76.9709	79.3344
24033	MD	Prince Georges	1987			143995		51552.7	1248.39	513053	201774	17481.5	689.254	142196	911622	160367	222087	39314.6	81.1097	1290.98	689535	121052	75.6383	75.4846
24033	MD	Prince Georges	1988			145207		51046.7	1291.78	492470	218876	17166.3	713.206	140196	908892	158075	225745	39931.9	81.8032	1290.98	683147	118143	75.1626	74.7387
24033	MD	Prince Georges	1989			146896		50122.7	1404.91	487243	243581	16680.6	775.669	134663	929248	152119	226378	32414.8	82.7912	1290.98	702870	119704	75.6386	78.6912
24033	MD	Prince Georges	1990			149556		49051.1	1555.35	540113	268859	16124.4	858.725	146996	1.00913e+06	163979	281075	41805.7	84.3598	1290.98	728059	122174	72.1469	74.5055
24033	MD	Prince Georges	1991			152348		47871.1	1677.52	546704	287065	15499.4	926.177	148270	1.03567e+06	164695	302727	43353.2	86.0432	1290.98	732939	121342	70.7698	73.6767
24033	MD	Prince Georges	1992			154123		46506.9	1861.94	619638	307804	14778.1	1028	164774	1.12993e+06	180580	379724	58047.1	87.2536	1290.98	750210	122533	66.3941	67.8552
24033	MD	Prince Georges	1993			147193		44424.2	1826.69	593432	317902	14037	1008.54	161619	1.10478e+06	176665	359728	56244.6	83.6183	1290.98	745049	120420	67.4388	68.163
24033	MD	Prince Georges	1994			139478		43174.1	1749.61	571012	319160	13489.5	965.982	158472	1.07457e+06	172928	349138	56707.1	79.6009	1290.98	725436	116221	67.5092	67.2076
24033	MD	Prince Georges	1995			131505		41859.9	1642.4	532599	314440	13018	906.786	139536	1.02205e+06	153461	327204	42997.1	75.483	1290.98	694842	110464	67.9854	71.9817
24033	MD	Prince Georges	1996			123557		40699.4	1518	473326	323014	12606.6	838.109	123825	962114	137270	292502	32551.8	71.4144	1290.98	669612	104718	69.598	76.2863
24033	MD	Prince Georges	1997			115477		39511	1371.84	427169	318098	12177.9	757.41	115915	901626	128850	271600	31600.9	67.2847	1290.98	630027	97249.5	69.8767	75.4747
24033	MD	Prince Georges	1998			112131		39637.5	1395.35	434422	301525	11941.4	770.389	114499	889112	127211	279110	32713.7	65.9461	1290.98	610002	94497.3	68.608	74.2839
24033	MD	Prince Georges	1999			108733		40146.6	1415.42	459962	288981	11822.4	781.472	108605	899238	121209	306668	29355.5	64.6261	1290.98	592570	91853.5	65.8969	75.7811
24033	MD	Prince Georges	2000			103839		40309.8	1417.82	449578	281235	11525.2	782.796	109497	876380	121805	296130	31872.6	62.4541	1290.98	580250	89932.3	66.2098	73.8331
24033	MD	Prince Georges	2001			99112.9		50617.8	4636.43	404107	269583	16725.4	1823.76	81055.1	828058	99604.2	266705	12554.6	60.4	1290.98	561352	87049.6	67.7915	87.3955
24033	MD	Prince Georges	2002			94358.1		52322.7	4226.45	444357	277381	15523.8	1659.04	91359.5	872645	108542	301727	20625.1	58.3455	1290.98	570918	87917.3	65.4239	80.9981
24033	MD	Prince Georges	2003			87641.3		52191.5	3784.27	337780	264602	15773.9	1481.39	64848.3	745998	82103.6	189552	-3983.03	55.0658	1290.98	556446	86086.6	74.5909	104.851
24033	MD	Prince Georges	2004			81355.5		49561.3	3346.96	402943	254786	13881.1	1305.23	75270.6	791992	90456.9	240448	4979.57	51.8119	1290.98	551544	85477.3	69.6401	94.4951
24033	MD	Prince Georges	2005			75063.3		53098.9	2798.35	369418	229748	15255.4	1085.19	64156.6	730127	80497.2	202715	-2095.38	48.5221	1290.98	527412	82592.5	72.2357	102.603
24033	MD	Prince Georges	2006			68868.8		52864.3	2248.39	359280	208143	15531.2	864.036	66420.6	691405	82815.8	178886	1631.99	45.2539	1290.98	512519	81183.8	74.1272	98.0294
24033	MD	Prince Georges	2007			62812.8		52321.9	1606.51	360205	183131	15698.3	606.81	62845.7	660077	79150.9	169250	485.015	42.0233	1290.98	490828	78665.9	74.3591	99.3872
24033	MD	Prince Georges	2008			61666.5		50913.5	960.255	328032	180051	15088.1	346.565	57503.4	621623	72938.1	134702	-5592.11	42.0748	1290.98	486921	78530.2	78.3306	107.667
24033	MD	Prince Georges	2009			60543.8		49678	227.232	313397	176646	14534.2	51.3141	44196	600493	58781.5	116546	-19733.1	42.202	1290.98	483947	78514.6	80.5916	133.57
24033	MD	Prince Georges	2010			59298.3		51475.7	1300.9	347213	164412	14820.2	607.592	63769.7	623700	79197.5	146157	897.639	42.3063	1290.98	477543	78299.8	76.5661	98.8666
24033	MD	Prince Georges	2011			58018.3		49906.5	1146.55	356008	155521	14221.9	434.004	57361.5	620601	72017.4	160986	-3701.16	42.4511	1290.98	459615	75718.5	74.0597	105.139
24033	MD	Prince Georges	2012			56176.5		50014.4	60.9963	332966	150000	14251.6	19.1807	45913.2	589218	60184	67606.9	-29048.2	42.7341	1290.98	521611	89232.2	88.526	148.266
24033	MD	Prince Georges	2013			57600.8		47116.1	21.0757	325897	166117	13372	3.68825	45695.8	596751	59071.5	133554	-15436	45.6278	1290.98	463197	74507.5	77.6198	126.131
24033	MD	Prince Georges	2014			59607.9		46682.9	21.2533	286798	195593	13496.5	3.71932	43335	588703	56835.2	134203	-13527.7	49.2525	1290.98	454500	70363	77.2036	123.802
24033	MD	Prince Georges	2015			60107.4		46779	23.992	294774	212311	13665	4.1986	46526.9	613995	60196.1	139247	-12492.5	51.9021	1290.98	474749	72688.6	77.3212	120.753
24033	MD	Prince Georges	2016			60246.1		41493.4	26.4562	299357	237271	12122.2	4.62984	51674.2	638394	63801	142929	-10646.9	54.475	1290.98	495465	74447.9	77.6112	116.688
24033	MD	Prince Georges	2017			60041		35545.1	30.7293	331598	256603	10060.4	5.37763	63360.9	683818	73426.7	155702	-5498.75	56.976	1290.98	528115	78925.5	77.2305	107.489
24033	MD	Prince Georges	2018			56303		35726.2	0	314624	252606	10257.8	0	57896.7	659259	68154.5	143560	-8724.65	54.3029	1290.98	515699	76879.1	78.224	112.801
24033	MD	Prince Georges	2019			52178.8		35857.9	28.5532	297784	245732	10430.3	48.3093	53471.6	631581	63950.2	133623	-10097.2	51.1623	1290.98	497958	74047.4	78.8431	115.789
24033	MD	Prince Georges	2020																	1290.98
24035	MD	Queen Annes	1961																	1320.35
24035	MD	Queen Annes	1962																	1320.35
24035	MD	Queen Annes	1963																	1320.35
24035	MD	Queen Annes	1964																	1320.35
24035	MD	Queen Annes	1965																	1320.35
24035	MD	Queen Annes	1966																	1320.35
24035	MD	Queen Annes	1967																	1320.35
24035	MD	Queen Annes	1968																	1320.35
24035	MD	Queen Annes	1969																	1320.35
24035	MD	Queen Annes	1970																	1320.35
24035	MD	Queen Annes	1971																	1320.35
24035	MD	Queen Annes	1972																	1320.35
24035	MD	Queen Annes	1973																	1320.35
24035	MD	Queen Annes	1974																	1320.35
24035	MD	Queen Annes	1975																	1320.35
24035	MD	Queen Annes	1976																	1320.35
24035	MD	Queen Annes	1977																	1320.35
24035	MD	Queen Annes	1978																	1320.35
24035	MD	Queen Annes	1979																	1320.35
24035	MD	Queen Annes	1980																	1320.35
24035	MD	Queen Annes	1981																	1320.35
24035	MD	Queen Annes	1982																	1320.35
24035	MD	Queen Annes	1983																	1320.35
24035	MD	Queen Annes	1984																	1320.35
24035	MD	Queen Annes	1985			673980		306078	70166.1	2.96436e+06	2.27223e+06	101219	48860.3	838773	6.28682e+06	988852	1.36423e+06	211435	482.629	1320.35	4.92259e+06	777417	78.3001	78.6181
24035	MD	Queen Annes	1986			673408		312612	65232	2.60482e+06	2.23202e+06	104605	45424.4	698027	5.8881e+06	848056	1.13718e+06	99052.4	482.618	1320.35	4.75091e+06	749004	80.6868	88.3201
24035	MD	Queen Annes	1987			672738		317295	60606.4	2.56893e+06	2.19007e+06	107672	42203.4	721119	5.80964e+06	870995	1.22776e+06	149968	482.647	1320.35	4.58188e+06	721027	78.8669	82.782
24035	MD	Queen Annes	1988			673999		321996	62903.6	2.47414e+06	2.29695e+06	111109	43803.1	711808	5.82999e+06	866721	1.25095e+06	157949	484.183	1320.35	4.57904e+06	708771	78.5428	81.7762
24035	MD	Queen Annes	1989			674865		336370	68544.5	2.48752e+06	2.47867e+06	117903	47731.1	680018	6.04597e+06	845652	1.26516e+06	115381	485.534	1320.35	4.78081e+06	730272	79.0743	86.356
24035	MD	Queen Annes	1990			675305		353560	75204.4	2.83792e+06	2.71671e+06	125535	52368.7	766142	6.6587e+06	944045	1.61458e+06	185548	486.961	1320.35	5.04412e+06	758497	75.7524	80.3454
24035	MD	Queen Annes	1991			675215		371905	82477.3	2.91762e+06	2.85713e+06	133910	57433.2	776039	6.90435e+06	967383	1.75019e+06	201622	488.39	1320.35	5.15417e+06	765761	74.6509	79.158
24035	MD	Queen Annes	1992			674055		395521	91570.5	3.41873e+06	2.93915e+06	144126	63765.3	890233	7.51903e+06	1.09812e+06	2.23132e+06	317771	489.445	1320.35	5.28771e+06	780353	70.3244	71.0624
24035	MD	Queen Annes	1993			671590		413430	96307.7	3.55426e+06	3.10409e+06	151548	67064	939778	7.83968e+06	1.15839e+06	2.21334e+06	326303	489.924	1320.35	5.62633e+06	832086	71.7674	71.8313
24035	MD	Queen Annes	1994			668662		446186	99628.8	3.67677e+06	3.25114e+06	164596	69376.7	991357	8.14239e+06	1.22533e+06	2.25561e+06	355355	490.464	1320.35	5.88678e+06	869975	72.298	70.9992
24035	MD	Queen Annes	1995			665340		466254	102430	3.72167e+06	3.39257e+06	172729	71327.7	930455	8.34827e+06	1.17451e+06	2.21604e+06	268715	491.111	1320.35	6.13223e+06	905797	73.4551	77.1211
24035	MD	Queen Annes	1996			661382		493225	104661	3.51212e+06	3.62325e+06	183545	72881	852982	8.39465e+06	1.10941e+06	2.04564e+06	179601	491.695	1320.35	6.34901e+06	929807	75.6316	83.8111
24035	MD	Queen Annes	1997			656790		534156	106343	3.42838e+06	3.84299e+06	199524	74052.1	863192	8.56867e+06	1.13677e+06	1.99822e+06	182192	492.193	1320.35	6.57045e+06	954576	76.6799	83.9728
24035	MD	Queen Annes	1998			644610		516583	101917	3.5639e+06	3.82098e+06	191918	70969.8	890728	8.64799e+06	1.15362e+06	2.08798e+06	198934	487.373	1320.35	6.56001e+06	954683	75.8559	82.7556
24035	MD	Queen Annes	1999			631974		519894	98504.9	3.91289e+06	3.73859e+06	192343	68594.1	871108	8.90185e+06	1.13205e+06	2.38158e+06	179150	482.514	1320.35	6.52027e+06	952896	73.2463	84.1747
24035	MD	Queen Annes	2000			618821		496725	94269.6	3.84997e+06	3.83854e+06	182186	65644.8	916404	8.89832e+06	1.16423e+06	2.31922e+06	206590	477.566	1320.35	6.5791e+06	957644	73.9364	82.2552
24035	MD	Queen Annes	2001			605533		475558	85060.7	3.55098e+06	3.79353e+06	178541	43082.4	749166	8.51067e+06	970789	2.01031e+06	22578.6	472.786	1320.35	6.50036e+06	948211	76.379	97.6742
24035	MD	Queen Annes	2002			592184		460597	83026.2	3.96051e+06	3.7257e+06	165623	41371.8	844744	8.82202e+06	1.05174e+06	2.34311e+06	101554	468.254	1320.35	6.47891e+06	950186	73.4402	90.3442
24035	MD	Queen Annes	2003			576527		562209	85676.2	2.92949e+06	3.64605e+06	190432	42001.5	604844	7.79995e+06	837277	1.30038e+06	-124322	461.169	1320.35	6.49957e+06	961600	83.3283	114.848
24035	MD	Queen Annes	2004			565290		663573	87822	3.67444e+06	3.58941e+06	218624	42356.4	688291	8.58053e+06	949272	2.01037e+06	-28201.8	453.855	1320.35	6.57016e+06	977474	76.5705	102.971
24035	MD	Queen Annes	2005			553535		736379	88319.5	3.38773e+06	3.39959e+06	234716	41906.2	592364	8.16555e+06	868986	1.69472e+06	-102558	446.459	1320.35	6.47083e+06	971544	79.2455	111.802
24035	MD	Queen Annes	2006			541510		812377	90796.8	3.3328e+06	3.28684e+06	265288	42383.1	629503	8.06432e+06	937175	1.56399e+06	-47381.3	439.157	1320.35	6.50033e+06	984556	80.6061	105.056
24035	MD	Queen Annes	2007			529517		951814	93581	3.54373e+06	3.11889e+06	313979	43107.3	612124	8.23753e+06	969211	1.65796e+06	-41474	432.181	1320.35	6.57957e+06	1.01068e+06	79.8731	104.279
24035	MD	Queen Annes	2008			532880		867254	99769.2	3.25708e+06	3.27254e+06	293629	45660.1	568042	8.02952e+06	907330	1.23698e+06	-131970	438.116	1320.35	6.79254e+06	1.0393e+06	84.5946	114.545
24035	MD	Queen Annes	2009			535250		782010	103083	3.11047e+06	3.33035e+06	266759	46403.1	434487	7.86116e+06	747649	1.02304e+06	-295462	443.714	1320.35	6.83812e+06	1.04311e+06	86.9861	139.519
24035	MD	Queen Annes	2010			536703		717674	147802	3.45403e+06	3.41096e+06	245430	78809.3	647513	8.26717e+06	971752	1.39968e+06	-69252.1	449.042	1320.35	6.86749e+06	1.041e+06	83.0694	107.127
24035	MD	Queen Annes	2011			537251		739861	108421	3.6409e+06	3.48446e+06	252097	52891.5	601859	8.51089e+06	906847	1.64682e+06	-126359	454.12	1320.35	6.86407e+06	1.03321e+06	80.6504	113.934
24035	MD	Queen Annes	2012			530639		670610	71725.4	3.09523e+06	3.49086e+06	236851	29602.3	344789	7.85906e+06	611242	1.02834e+06	-413490	458.972	1320.35	6.83072e+06	1.02473e+06	86.9152	167.648
24035	MD	Queen Annes	2013			519963		704920	78790.3	2.82513e+06	3.29821e+06	249609	32346.3	315774	7.42701e+06	597729	1.24281e+06	-317785	460.455	1320.35	6.18421e+06	915514	83.2664	153.165
24035	MD	Queen Annes	2014			525852		683831	83827.8	2.80356e+06	3.62389e+06	248839	33727.1	310680	7.72097e+06	593245	1.26415e+06	-352279	477.039	1320.35	6.45682e+06	945524	83.6271	159.382
24035	MD	Queen Annes	2015			515341		764508	86983.2	2.74222e+06	3.8293e+06	279186	34989.4	266865	7.93836e+06	581040	1.25467e+06	-392336	479.195	1320.35	6.68369e+06	973376	84.1949	167.523
24035	MD	Queen Annes	2016			504621		832593	91998.6	2.88096e+06	4.04398e+06	304407	37018.7	286036	8.35415e+06	627462	1.37999e+06	-385533	481.271	1320.35	6.97416e+06	1.01299e+06	83.4813	161.443
24035	MD	Queen Annes	2017			493699		898835	97927.3	3.23206e+06	4.11749e+06	328620	41459.5	326167	8.84001e+06	696247	1.49271e+06	-384133	483.256	1320.35	7.3473e+06	1.08038e+06	83.1141	155.172
24035	MD	Queen Annes	2018			486628		870979	99196	3.24889e+06	4.15295e+06	317333	41184.5	364267	8.85864e+06	722784	1.52151e+06	-352915	481.769	1320.35	7.33713e+06	1.0757e+06	82.8246	148.827
24035	MD	Queen Annes	2019			480805		860971	98387.7	3.1572e+06	4.19372e+06	316363	40539.3	323836	8.79108e+06	680739	1.44545e+06	-393000	481.499	1320.35	7.34563e+06	1.07374e+06	83.5578	157.731
24035	MD	Queen Annes	2020																	1320.35
24037	MD	St. Marys	1961																	1980.05
24037	MD	St. Marys	1962																	1980.05
24037	MD	St. Marys	1963																	1980.05
24037	MD	St. Marys	1964																	1980.05
24037	MD	St. Marys	1965																	1980.05
24037	MD	St. Marys	1966																	1980.05
24037	MD	St. Marys	1967																	1980.05
24037	MD	St. Marys	1968																	1980.05
24037	MD	St. Marys	1969																	1980.05
24037	MD	St. Marys	1970																	1980.05
24037	MD	St. Marys	1971																	1980.05
24037	MD	St. Marys	1972																	1980.05
24037	MD	St. Marys	1973																	1980.05
24037	MD	St. Marys	1974																	1980.05
24037	MD	St. Marys	1975																	1980.05
24037	MD	St. Marys	1976																	1980.05
24037	MD	St. Marys	1977																	1980.05
24037	MD	St. Marys	1978																	1980.05
24037	MD	St. Marys	1979																	1980.05
24037	MD	St. Marys	1980																	1980.05
24037	MD	St. Marys	1981																	1980.05
24037	MD	St. Marys	1982																	1980.05
24037	MD	St. Marys	1983																	1980.05
24037	MD	St. Marys	1984																	1980.05
24037	MD	St. Marys	1985			204649		108783	1758.96	842128	679223	32733.3	1029.44	273956	1.83654e+06	307718	426558	86943.7	149.246	1980.05	1.40998e+06	220775	76.7738	71.7457
24037	MD	St. Marys	1986			200844		107927	1713.57	712709	706451	32356.1	1002.87	225732	1.72964e+06	259091	371048	50592	146.032	1980.05	1.3586e+06	208499	78.5478	80.4733
24037	MD	St. Marys	1987			197001		107048	1666.56	661202	730928	31981.7	975.359	222967	1.69785e+06	255924	390675	59733.1	142.839	1980.05	1.30717e+06	196191	76.9899	76.6598
24037	MD	St. Marys	1988			196651		105102	1664.48	643944	729198	31317.8	974.142	220836	1.67656e+06	253128	389021	60819.5	142.199	1980.05	1.28754e+06	192308	76.7965	75.9728
24037	MD	St. Marys	1989			196279		106460	1740.12	643568	753812	31567.9	1018.41	210335	1.70186e+06	242921	386692	47409.9	141.612	1980.05	1.31517e+06	195511	77.2783	80.4834
24037	MD	St. Marys	1990			195818		107948	1823.02	718781	774747	31825	1066.93	230732	1.79912e+06	263624	455377	64738.1	140.974	1980.05	1.34374e+06	198886	74.6889	75.443
24037	MD	St. Marys	1991			195130		102245	1796.5	709934	777047	29930.5	1051.41	227764	1.78615e+06	258746	469974	65597.7	140.27	1980.05	1.31618e+06	193148	73.6879	74.6478
24037	MD	St. Marys	1992			194373		100581	1866.54	809573	789901	29181.3	1092.4	254350	1.89629e+06	284623	565295	90227.7	139.599	1980.05	1.331e+06	194396	70.1895	68.2993
24037	MD	St. Marys	1993			192221		98315.8	1904.24	831953	838867	28594.6	1114.46	263374	1.96326e+06	293083	558807	88448.4	138.062	1980.05	1.40445e+06	204635	71.5368	69.8214
24037	MD	St. Marys	1994			189711		96506.5	1926.11	875856	876174	28137.5	1127.26	278135	2.04017e+06	307400	567635	92802.7	136.451	1980.05	1.47254e+06	214597	72.1771	69.8105
24037	MD	St. Marys	1995			186866		92119.2	1903.12	883774	882342	26957.1	1113.81	257760	2.047e+06	285831	551535	67289.7	134.859	1980.05	1.49547e+06	218541	73.0565	76.4582
24037	MD	St. Marys	1996			183747		81142.8	1899.48	870441	924945	23850.6	1111.68	245800	2.06218e+06	270762	508401	44367.1	133.303	1980.05	1.55377e+06	226395	75.3464	83.614
24037	MD	St. Marys	1997			180244		69090.8	1837.85	881414	931399	20335.4	1075.61	252604	2.06399e+06	274016	482049	42867.9	131.747	1980.05	1.58194e+06	231148	76.6448	84.3557
24037	MD	St. Marys	1998			176150		61761.3	1734.88	914529	923808	17670.5	1015.34	258881	2.07798e+06	277567	505267	47881.8	129.973	1980.05	1.57272e+06	229685	75.6848	82.7494
24037	MD	St. Marys	1999			171871		54950	1634.5	987210	915204	15270.1	956.596	251475	2.13087e+06	267702	573564	40606.5	128.29	1980.05	1.5573e+06	227095	73.0831	84.8314
24037	MD	St. Marys	2000			167310		47659.2	1553.79	968410	931418	12908.7	909.358	260135	2.11635e+06	273953	559600	48120.3	126.596	1980.05	1.55675e+06	225832	73.5583	82.4348
24037	MD	St. Marys	2001			162373		109407	2185.54	844861	911752	42372.6	803.458	184974	2.03058e+06	228150	512528	7982.06	124.862	1980.05	1.51805e+06	220168	74.7595	96.5014
24037	MD	St. Marys	2002			157123		85482.2	2703.28	938100	954401	31657.1	1062.92	214707	2.13781e+06	247427	582304	23565.5	123.07	1980.05	1.5555e+06	223861	72.7616	90.4758
24037	MD	St. Marys	2003			152087		78830.7	3386.23	714607	953865	26112.7	1388.56	158405	1.90278e+06	185906	354821	-37289.9	121.645	1980.05	1.54795e+06	223196	81.3524	120.058
24037	MD	St. Marys	2004			146959		91224.1	4175.47	864182	934267	29853.6	1762.11	171139	2.04081e+06	202755	490267	-21822.7	120.351	1980.05	1.55054e+06	224578	75.9768	110.763
24037	MD	St. Marys	2005			142204		94865.6	5031.68	816672	943202	30793.7	2168.31	148642	2.00197e+06	181604	432788	-45828.7	119.097	1980.05	1.56919e+06	227433	78.3819	125.236
24037	MD	St. Marys	2006			137202		91536.8	6040.81	808183	942898	29220.3	2644.9	158146	1.98586e+06	190011	400035	-40657	117.829	1980.05	1.58582e+06	230668	79.8558	121.397
24037	MD	St. Marys	2007			132190		125357	7005.23	788223	904305	41099.9	3107.15	144645	1.95708e+06	188852	389126	-40754.7	116.767	1980.05	1.56795e+06	229607	80.117	121.58
24037	MD	St. Marys	2008			131003		89421.5	7965.41	754100	945866	29238.6	3568.29	137009	1.92836e+06	169816	324421	-63809.5	119.414	1980.05	1.60393e+06	233625	83.1763	137.576
24037	MD	St. Marys	2009			129247		139480	8942.46	662882	965298	47402.9	4040.18	99067.2	1.90585e+06	150510	265083	-87240.7	122.015	1980.05	1.64077e+06	237751	86.0911	157.963
24037	MD	St. Marys	2010			126954		35855.5	4891.02	842472	963481	10172.7	2671.61	177257	1.97365e+06	190101	324439	-49685.6	124.613	1980.05	1.64922e+06	239787	83.5615	126.136
24037	MD	St. Marys	2011			123971		39954.4	1252.2	891116	961223	11844	404.391	171963	2.01752e+06	184212	368395	-55068.8	127.074	1980.05	1.64912e+06	239280	81.7402	129.894
24037	MD	St. Marys	2012			122093		37969	1221.35	859065	950086	11416.9	443.542	148682	1.97043e+06	160542	183695	-107593	129.542	1980.05	1.78674e+06	268135	90.6774	167.018
24037	MD	St. Marys	2013			116983		57254.8	1004.27	769512	968124	18533.3	356.203	122907	1.91288e+06	141797	284085	-92017.8	128.637	1980.05	1.62879e+06	233814	85.1488	164.894
24037	MD	St. Marys	2014			116452		97151.4	1008.25	702139	1.06302e+06	34648.4	364.994	108169	1.97977e+06	143183	328102	-87678.1	132.887	1980.05	1.65167e+06	230861	83.4272	161.235
24037	MD	St. Marys	2015			112040		64371.1	1063.79	706784	1.08275e+06	21717.6	384.328	84750.9	1.96701e+06	106853	311221	-123128	132.869	1980.05	1.65579e+06	229980	84.178	215.231
24037	MD	St. Marys	2016			107730		83118.9	1168.26	692936	1.12804e+06	29349.9	421.765	94873.5	2.01299e+06	124645	318962	-108914	132.975	1980.05	1.69403e+06	233559	84.1548	187.379
24037	MD	St. Marys	2017			103489		102128	1395.45	740569	1.13451e+06	36402.9	500.807	112032	2.08209e+06	148936	351818	-90767.5	133.179	1980.05	1.73027e+06	239703	83.1027	160.944
24037	MD	St. Marys	2018			100571		102359	1226.46	733961	1.14874e+06	36670.9	465.622	111103	2.08686e+06	148239	342982	-92895.5	131.428	1980.05	1.74388e+06	241135	83.5647	162.666
24037	MD	St. Marys	2019			96562.9		13674.4	1153.74	746837	1.15041e+06	3743.19	438.012	76513.7	2.00864e+06	80694.9	271053	-159110	128.175	1980.05	1.73758e+06	239805	86.5056	297.175
24037	MD	St. Marys	2020																	1980.05
24039	MD	Somerset	1961																	1581.91
24039	MD	Somerset	1962																	1581.91
24039	MD	Somerset	1963																	1581.91
24039	MD	Somerset	1964																	1581.91
24039	MD	Somerset	1965																	1581.91
24039	MD	Somerset	1966																	1581.91
24039	MD	Somerset	1967																	1581.91
24039	MD	Somerset	1968																	1581.91
24039	MD	Somerset	1969																	1581.91
24039	MD	Somerset	1970																	1581.91
24039	MD	Somerset	1971																	1581.91
24039	MD	Somerset	1972																	1581.91
24039	MD	Somerset	1973																	1581.91
24039	MD	Somerset	1974																	1581.91
24039	MD	Somerset	1975																	1581.91
24039	MD	Somerset	1976																	1581.91
24039	MD	Somerset	1977																	1581.91
24039	MD	Somerset	1978																	1581.91
24039	MD	Somerset	1979																	1581.91
24039	MD	Somerset	1980																	1581.91
24039	MD	Somerset	1981																	1581.91
24039	MD	Somerset	1982																	1581.91
24039	MD	Somerset	1983																	1581.91
24039	MD	Somerset	1984																	1581.91
24039	MD	Somerset	1985			219111		1.00317e+06	0	562679	1.21608e+06	395645	0	140813	3.00104e+06	536457	1.28519e+06	303962	154.473	1581.91	1.71585e+06	232495	57.1752	43.339
24039	MD	Somerset	1986			220718		990224	0	504001	1.20816e+06	389955	0	117579	2.92311e+06	507534	1.23219e+06	279612	155.35	1581.91	1.69091e+06	227921	57.8464	44.9076
24039	MD	Somerset	1987			222247		1.00778e+06	0	507124	1.19896e+06	396533	0	119880	2.93611e+06	516414	1.27031e+06	293071	156.163	1581.91	1.6658e+06	223343	56.7349	43.2488
24039	MD	Somerset	1988			219742		1.0723e+06	0	500670	1.15514e+06	423465	0	112522	2.94786e+06	535986	1.33149e+06	318666	154.14	1581.91	1.61636e+06	217320	54.8318	40.5458
24039	MD	Somerset	1989			217257		1.1461e+06	0	512233	1.15362e+06	454069	0	103546	3.02921e+06	557616	1.39523e+06	336927	152.126	1581.91	1.63398e+06	220689	53.9408	39.5773
24039	MD	Somerset	1990			214796		1.22509e+06	0	595100	1.16408e+06	486930	0	112422	3.19906e+06	599352	1.53389e+06	373723	150.132	1581.91	1.66517e+06	225629	52.0519	37.6455
24039	MD	Somerset	1991			212304		1.31135e+06	0	606632	1.15243e+06	522909	0	105956	3.28272e+06	628865	1.6369e+06	406250	148.118	1581.91	1.64582e+06	222616	50.1358	35.3996
24039	MD	Somerset	1992			209792		1.41235e+06	0	707546	1.15933e+06	565061	0	112817	3.48902e+06	677878	1.82941e+06	453640	146.095	1581.91	1.65961e+06	224238	47.5666	33.0793
24039	MD	Somerset	1993			209697		1.39309e+06	0	735990	1.22437e+06	556926	0	126709	3.56314e+06	683634	1.8022e+06	445860	145.748	1581.91	1.76094e+06	237775	49.4211	34.781
24039	MD	Somerset	1994			209591		1.39198e+06	0	792089	1.26602e+06	555914	0	142667	3.65968e+06	698581	1.81111e+06	447860	145.39	1581.91	1.84858e+06	250721	50.5119	35.89
24039	MD	Somerset	1995			209469		1.36519e+06	0	832740	1.28876e+06	544644	0	140870	3.69616e+06	685514	1.77695e+06	423581	145.067	1581.91	1.91921e+06	261933	51.9244	38.2097
24039	MD	Somerset	1996			209110		1.34197e+06	0	799247	1.30041e+06	534695	0	131552	3.65073e+06	666247	1.70714e+06	401135	144.749	1581.91	1.94359e+06	265111	53.2383	39.7918
24039	MD	Somerset	1997			208450		1.31199e+06	0	785962	1.30478e+06	521996	0	132982	3.61118e+06	654978	1.65813e+06	388978	144.382	1581.91	1.95305e+06	266000	54.0835	40.612
24039	MD	Somerset	1998			205905		1.33623e+06	0	817267	1.25944e+06	531967	0	133412	3.61884e+06	665380	1.70599e+06	403393	142.877	1581.91	1.91285e+06	261987	52.8582	39.374
24039	MD	Somerset	1999			203181		1.43806e+06	0	904178	1.2045e+06	572494	0	124325	3.74993e+06	696820	1.8763e+06	438066	141.405	1581.91	1.87362e+06	258754	49.9642	37.1335
24039	MD	Somerset	2000			200265		1.4341e+06	0	883647	1.1562e+06	571091	0	126395	3.67421e+06	697487	1.85455e+06	445134	139.954	1581.91	1.81967e+06	252353	49.5253	36.1803
24039	MD	Somerset	2001			197153		1.35148e+06	0	793909	1.12436e+06	561527	0	98208.9	3.4669e+06	659736	1.7005e+06	414796	138.509	1581.91	1.7664e+06	244940	50.9504	37.127
24039	MD	Somerset	2002			193779		1.32136e+06	0	892302	1.1514e+06	532821	0	116437	3.55884e+06	649258	1.75578e+06	399421	137.027	1581.91	1.80306e+06	249837	50.6643	38.4804
24039	MD	Somerset	2003			189766		1.3945e+06	0	676022	1.14536e+06	506062	0	89136.1	3.40565e+06	595198	1.5698e+06	338632	134.813	1581.91	1.83585e+06	256566	53.906	43.106
24039	MD	Somerset	2004			186116		1.28132e+06	0	890179	1.11421e+06	444361	0	110448	3.47182e+06	554809	1.61432e+06	291151	132.614	1581.91	1.85749e+06	263657	53.502	47.5222
24039	MD	Somerset	2005			182245		1.2538e+06	0	847069	1.11902e+06	414229	0	100392	3.40213e+06	514621	1.50762e+06	244242	130.398	1581.91	1.89451e+06	270380	55.6859	52.5395
24039	MD	Somerset	2006			178139		1.28643e+06	0	853708	1.07504e+06	434341	0	106490	3.39332e+06	540830	1.4909e+06	265200	128.146	1581.91	1.90241e+06	275631	56.0635	50.9643
24039	MD	Somerset	2007			174180		1.2838e+06	0	901909	1.01136e+06	433978	0	103568	3.37124e+06	537546	1.48256e+06	259164	126.128	1581.91	1.88869e+06	278382	56.0235	51.7876
24039	MD	Somerset	2008			175384		1.23678e+06	0	821612	1.06215e+06	434887	0	95513.8	3.29593e+06	530401	1.33948e+06	243883	128.002	1581.91	1.95645e+06	286518	59.3595	54.0192
24039	MD	Somerset	2009			176287		1.2116e+06	0	781886	1.10444e+06	437976	0	73409	3.27422e+06	511385	1.27227e+06	220325	129.843	1581.91	2.00195e+06	291060	61.1428	56.916
24039	MD	Somerset	2010			176872		1.34879e+06	0	881209	1.0985e+06	496694	0	107336	3.50538e+06	604030	1.50085e+06	312856	131.643	1581.91	2.00453e+06	291174	57.1843	48.2052
24039	MD	Somerset	2011			177152		1.63675e+06	0	941842	1.11361e+06	605884	0	89715.6	3.86936e+06	695599	1.85121e+06	404085	133.419	1581.91	2.01815e+06	291514	52.1571	41.9084
24039	MD	Somerset	2012			176123		1.71724e+06	0	852636	1.09712e+06	660423	0	49577.1	3.84312e+06	710000	1.83816e+06	420307	135.085	1581.91	2.00496e+06	289693	52.1701	40.8019
24039	MD	Somerset	2013			174655		1.68723e+06	0	777893	1.01003e+06	629502	0	45351.7	3.64981e+06	674854	1.84869e+06	416976	136.473	1581.91	1.80112e+06	257878	49.3482	38.2125
24039	MD	Somerset	2014			177199		1.41202e+06	0	729993	1.13951e+06	526919	0	50749.4	3.45872e+06	577669	1.57138e+06	312961	141.107	1581.91	1.88734e+06	264708	54.5676	45.8235
24039	MD	Somerset	2015			174922		1.34078e+06	0	670619	1.20228e+06	500174	0	29134.3	3.3886e+06	529308	1.48724e+06	266666	142.008	1581.91	1.90136e+06	262642	56.1105	49.6199
24039	MD	Somerset	2016			172607		1.44868e+06	0	705803	1.28903e+06	540089	0	32297.7	3.61611e+06	572387	1.59908e+06	294574	142.915	1581.91	2.01703e+06	277813	55.7791	48.5359
24039	MD	Somerset	2017			170284		1.29397e+06	0	917925	1.33195e+06	482315	0	36990.4	3.71412e+06	519305	1.61874e+06	229717	143.849	1581.91	2.09538e+06	289588	56.4165	55.7646
24039	MD	Somerset	2018			167066		1.41236e+06	0	923103	1.31379e+06	526377	0	134834	3.81633e+06	661211	1.73549e+06	373044	142.655	1581.91	2.08084e+06	288168	54.5247	43.5818
24039	MD	Somerset	2019			164522		1.53176e+06	0	752197	1.3057e+06	570885	0	40985.7	3.75419e+06	611871	1.67971e+06	324023	142.017	1581.91	2.07448e+06	287848	55.2577	47.044
24039	MD	Somerset	2020																	1581.91
24041	MD	Talbot	1961																	1234.83
24041	MD	Talbot	1962																	1234.83
24041	MD	Talbot	1963																	1234.83
24041	MD	Talbot	1964																	1234.83
24041	MD	Talbot	1965																	1234.83
24041	MD	Talbot	1966																	1234.83
24041	MD	Talbot	1967																	1234.83
24041	MD	Talbot	1968																	1234.83
24041	MD	Talbot	1969																	1234.83
24041	MD	Talbot	1970																	1234.83
24041	MD	Talbot	1971																	1234.83
24041	MD	Talbot	1972																	1234.83
24041	MD	Talbot	1973																	1234.83
24041	MD	Talbot	1974																	1234.83
24041	MD	Talbot	1975																	1234.83
24041	MD	Talbot	1976																	1234.83
24041	MD	Talbot	1977																	1234.83
24041	MD	Talbot	1978																	1234.83
24041	MD	Talbot	1979																	1234.83
24041	MD	Talbot	1980																	1234.83
24041	MD	Talbot	1981																	1234.83
24041	MD	Talbot	1982																	1234.83
24041	MD	Talbot	1983																	1234.83
24041	MD	Talbot	1984																	1234.83
24041	MD	Talbot	1985			493358		304876	51894	1.86054e+06	2.25013e+06	120463	36831	576868	4.9608e+06	734162	1.11361e+06	170616	347.914	1234.83	3.84718e+06	563546	77.5517	76.7605
24041	MD	Talbot	1986			489461		312831	50222.5	1.64225e+06	2.12571e+06	125640	35644.7	470339	4.62048e+06	631624	958010	93366.6	345.07	1234.83	3.66247e+06	538257	79.266	85.218
24041	MD	Talbot	1987			485530		324611	48534	1.62448e+06	1.9956e+06	132631	34446.4	473985	4.47876e+06	641062	1.00134e+06	128129	342.29	1234.83	3.47742e+06	512934	77.6425	80.0131
24041	MD	Talbot	1988			487987		327075	50602.5	1.54143e+06	2.05398e+06	132296	35914.5	463582	4.46107e+06	631792	1.01663e+06	131238	344.104	1234.83	3.44445e+06	500554	77.2112	79.2276
24041	MD	Talbot	1989			490365		314857	55116.9	1.53915e+06	2.1871e+06	125309	39118.5	447809	4.5866e+06	612237	1.02097e+06	99954.6	345.939	1234.83	3.56563e+06	512283	77.7402	83.6739
24041	MD	Talbot	1990			492693		300707	60564.6	1.76202e+06	2.31479e+06	117469	42984.9	514788	4.93078e+06	675242	1.22271e+06	147502	347.831	1234.83	3.70807e+06	527740	75.2026	78.1556
24041	MD	Talbot	1991			494766		290431	66601.7	1.80101e+06	2.38879e+06	111170	47311	527877	5.0416e+06	686358	1.29087e+06	157873	349.635	1234.83	3.75073e+06	528484	74.3956	76.9984
24041	MD	Talbot	1992			496399		280104	75080.5	2.1146e+06	2.48765e+06	104845	53287.4	619114	5.45383e+06	777246	1.58139e+06	236035	351.33	1234.83	3.87244e+06	541211	71.0041	69.6319
24041	MD	Talbot	1993			493090		317186	75057.2	2.19222e+06	2.65138e+06	119583	53270.9	643338	5.72893e+06	816192	1.59232e+06	237285	349.832	1234.83	4.13661e+06	578907	72.2056	70.9278
24041	MD	Talbot	1994			489323		362536	74751.4	2.297e+06	2.76803e+06	137602	53053.8	675036	5.99164e+06	865692	1.64277e+06	255569	348.324	1234.83	4.34887e+06	610123	72.5823	70.478
24041	MD	Talbot	1995			485096		404320	74228	2.33766e+06	2.84145e+06	154204	52682.3	621787	6.14275e+06	828673	1.63746e+06	194333	346.795	1234.83	4.50529e+06	634340	73.3432	76.5489
24041	MD	Talbot	1996			480430		446862	73589.5	2.25766e+06	2.92693e+06	171178	52229.2	572127	6.18547e+06	795534	1.53755e+06	140777	345.26	1234.83	4.64792e+06	654757	75.1425	82.304
24041	MD	Talbot	1997			475248		490058	72418.5	2.22659e+06	2.92561e+06	188422	51398.1	570161	6.18992e+06	809981	1.48743e+06	145731	343.644	1234.83	4.7025e+06	664250	75.9702	82.0081
24041	MD	Talbot	1998			467838		474079	70591.3	2.33784e+06	2.85865e+06	182242	50101.2	588368	6.209e+06	820712	1.55704e+06	160776	340.71	1234.83	4.65196e+06	659936	74.9229	80.4102
24041	MD	Talbot	1999			460290		477495	69393.9	2.58731e+06	2.80813e+06	183693	49251.4	575164	6.40261e+06	808109	1.77831e+06	149599	337.95	1234.83	4.6243e+06	658510	72.2253	81.4878
24041	MD	Talbot	2000			452423		454398	67316.9	2.57043e+06	2.77797e+06	174522	47777.3	603479	6.32254e+06	825778	1.73987e+06	172538	335.232	1234.83	4.58267e+06	653241	72.4815	79.106
24041	MD	Talbot	2001			444172		435082	93289.8	2.36924e+06	2.68241e+06	173613	53542.7	476125	6.02419e+06	703280	1.55051e+06	63181.3	332.483	1234.83	4.47368e+06	640099	74.262	91.0162
24041	MD	Talbot	2002			435310		409170	100541	2.61606e+06	2.70685e+06	158113	56675.7	533542	6.26793e+06	748331	1.79434e+06	109974	329.541	1234.83	4.47359e+06	638357	71.3727	85.3041
24041	MD	Talbot	2003			427615		381430	107938	1.94552e+06	2.78347e+06	133486	59939.7	394308	5.64597e+06	587733	1.06481e+06	-66582.7	327.745	1234.83	4.58116e+06	654316	81.1404	111.329
24041	MD	Talbot	2004			421850		325266	115666	2.5224e+06	2.8009e+06	108656	63420.9	467635	6.18608e+06	639712	1.50863e+06	-32044.4	326.079	1234.83	4.67745e+06	671757	75.6126	105.009
24041	MD	Talbot	2005			416432		315848	125876	2.36178e+06	2.73234e+06	100981	66847.6	407191	5.95227e+06	575020	1.29117e+06	-100158	324.536	1234.83	4.6611e+06	675177	78.3079	117.418
24041	MD	Talbot	2006			410556		302470	134907	2.378e+06	2.61955e+06	98693.4	71080.5	438802	5.84548e+06	608576	1.1769e+06	-77573.2	322.933	1234.83	4.66858e+06	686149	79.8664	112.747
24041	MD	Talbot	2007			404873		261905	143235	2.51163e+06	2.50498e+06	85348	74958	432164	5.82663e+06	592470	1.1606e+06	-102340	321.781	1234.83	4.66603e+06	694810	80.0811	117.273
24041	MD	Talbot	2008			406416		284155	162468	2.29096e+06	2.61323e+06	96494.2	84506.1	393902	5.75724e+06	574902	925350	-142209	326.745	1234.83	4.83189e+06	717111	83.9272	124.736
24041	MD	Talbot	2009			406961		274946	179825	2.18839e+06	2.68137e+06	93655.2	93024.6	301925	5.73149e+06	488605	808213	-239489	331.358	1234.83	4.92327e+06	728093	85.8987	149.015
24041	MD	Talbot	2010			406534		275814	131880	2.4917e+06	2.68936e+06	97010.4	61073.6	481311	5.99529e+06	639395	1.03784e+06	-93348.9	335.642	1234.83	4.95745e+06	732743	82.6891	114.6
24041	MD	Talbot	2011			405118		302545	186299	2.66421e+06	2.74016e+06	107319	86879.5	439682	6.29833e+06	633881	1.27404e+06	-106395	339.585	1234.83	5.0243e+06	740276	79.7718	116.785
24041	MD	Talbot	2012			399445		315395	131578	2.48156e+06	2.68998e+06	114277	45087.2	342101	6.01795e+06	501466	937551	-253163	343.169	1234.83	5.0804e+06	754629	84.4208	150.485
24041	MD	Talbot	2013			383967		304128	40948.7	2.14985e+06	2.59231e+06	109698	16506.7	315442	5.4712e+06	441646	938560	-214394	338.298	1234.83	4.53264e+06	656040	82.8455	148.544
24041	MD	Talbot	2014			379398		272431	43340	2.04139e+06	2.81883e+06	98122.5	17141.8	295131	5.55539e+06	410395	921643	-248681	343.034	1234.83	4.63375e+06	659076	83.4099	160.595
24041	MD	Talbot	2015			365319		300733	42465.2	1.98024e+06	2.97541e+06	109154	16789.6	290518	5.66417e+06	416462	926513	-250762	339.195	1234.83	4.73765e+06	667224	83.6426	160.212
24041	MD	Talbot	2016			351372		278264	41686.9	1.97997e+06	3.09379e+06	101557	16476.4	287543	5.74508e+06	405577	924648	-268453	335.27	1234.83	4.82043e+06	674030	83.9054	166.191
24041	MD	Talbot	2017			337523		257738	41488	2.0742e+06	3.10118e+06	94110.8	16401.7	299276	5.81213e+06	409788	926985	-276066	331.218	1234.83	4.88514e+06	685854	84.0509	167.368
24041	MD	Talbot	2018			333797		265663	35377.7	2.03404e+06	3.10409e+06	97265.3	15259.8	291459	5.77296e+06	403984	876959	-283627	331.527	1234.83	4.896e+06	687610	84.8092	170.207
24041	MD	Talbot	2019			329910		295527	40776.4	2.03009e+06	3.10461e+06	108456	15915	299521	5.80092e+06	423892	896831	-265103	331.685	1234.83	4.90409e+06	688994	84.5398	162.54
24041	MD	Talbot	2020																	1234.83
24043	MD	Washington	1961																	1210.95
24043	MD	Washington	1962																	1210.95
24043	MD	Washington	1963																	1210.95
24043	MD	Washington	1964																	1210.95
24043	MD	Washington	1965																	1210.95
24043	MD	Washington	1966																	1210.95
24043	MD	Washington	1967																	1210.95
24043	MD	Washington	1968																	1210.95
24043	MD	Washington	1969																	1210.95
24043	MD	Washington	1970																	1210.95
24043	MD	Washington	1971																	1210.95
24043	MD	Washington	1972																	1210.95
24043	MD	Washington	1973																	1210.95
24043	MD	Washington	1974																	1210.95
24043	MD	Washington	1975																	1210.95
24043	MD	Washington	1976																	1210.95
24043	MD	Washington	1977																	1210.95
24043	MD	Washington	1978																	1210.95
24043	MD	Washington	1979																	1210.95
24043	MD	Washington	1980																	1210.95
24043	MD	Washington	1981																	1210.95
24043	MD	Washington	1982																	1210.95
24043	MD	Washington	1983																	1210.95
24043	MD	Washington	1984																	1210.95
24043	MD	Washington	1985			432000		674357	0	1.7247e+06	187156	207425	0	424914	3.01821e+06	632339	896953	167729	237.785	1210.95	2.12126e+06	464610	70.2819	73.4748
24043	MD	Washington	1986			421005		686703	0	1.54487e+06	220233	209944	0	359818	2.87281e+06	569762	784628	114850	234.201	1210.95	2.08819e+06	454911	72.6878	79.8424
24043	MD	Washington	1987			410063		701976	0	1.52673e+06	252136	213068	0	366491	2.8909e+06	579559	835538	134276	230.658	1210.95	2.05537e+06	445283	71.0977	76.8314
24043	MD	Washington	1988			403434		687044	0	1.49083e+06	288908	208530	0	362545	2.87022e+06	571075	829949	134937	229.581	1210.95	2.04027e+06	436138	71.0841	76.3714
24043	MD	Washington	1989			396707		669815	0	1.49065e+06	326390	203251	0	346640	2.88356e+06	549892	803558	111871	228.503	1210.95	2.08e+06	438020	72.1331	79.6557
24043	MD	Washington	1990			390069		652802	0	1.64831e+06	362832	197965	0	377051	3.05402e+06	575016	945391	137260	227.546	1210.95	2.10862e+06	437756	69.0443	76.1294
24043	MD	Washington	1991			383691		633670	0	1.64714e+06	401235	192160	0	373327	3.06574e+06	565487	964718	134716	226.809	1210.95	2.10102e+06	430771	68.5323	76.177
24043	MD	Washington	1992			377904		614944	0	1.9174e+06	439425	186365	0	426585	3.34967e+06	612950	1.19057e+06	179601	226.503	1210.95	2.1591e+06	433349	64.4571	70.6989
24043	MD	Washington	1993			375035		612442	0	1.88569e+06	486213	182667	0	434614	3.35938e+06	617280	1.1563e+06	176906	228.045	1210.95	2.20308e+06	440374	65.5799	71.3411
24043	MD	Washington	1994			372134		615404	0	1.86839e+06	538621	180162	0	447147	3.39455e+06	627309	1.15847e+06	180601	229.716	1210.95	2.23607e+06	446708	65.8725	71.2101
24043	MD	Washington	1995			369239		611283	0	1.86061e+06	587303	176098	0	424388	3.42843e+06	600486	1.13437e+06	141604	231.541	1210.95	2.29406e+06	458882	66.9128	76.4185
24043	MD	Washington	1996			364634		610327	0	1.74101e+06	645274	172721	0	395123	3.36125e+06	567844	1.0468e+06	105787	232.439	1210.95	2.31445e+06	462057	68.8568	81.3705
24043	MD	Washington	1997			359202		608766	0	1.72442e+06	705763	168987	0	408253	3.39815e+06	577240	1.01447e+06	99801.4	232.925	1210.95	2.38368e+06	477439	70.1464	82.7106
24043	MD	Washington	1998			343587		609260	0	1.80229e+06	700048	167818	0	422303	3.45519e+06	590121	1.01617e+06	97198.1	226.816	1210.95	2.43901e+06	492923	70.5899	83.5291
24043	MD	Washington	1999			325878		605740	0	1.95618e+06	706124	164783	0	412346	3.59392e+06	577128	1.09511e+06	71506.6	219.175	1210.95	2.49881e+06	505622	69.5287	87.6099
24043	MD	Washington	2000			309826		602061	0	1.96615e+06	725632	162636	0	433591	3.60367e+06	596227	1.00576e+06	68832.3	212.481	1210.95	2.59791e+06	527395	72.0907	88.4553
24043	MD	Washington	2001			295107		664904	3837.9	1.79493e+06	748650	185314	1270.54	345385	3.50743e+06	531970	830596	-10551.7	206.538	1210.95	2.67683e+06	542521	76.3189	101.984
24043	MD	Washington	2002			281016		716166	3265.6	1.91268e+06	766355	201936	1066.91	357951	3.67948e+06	560954	927418	5175.17	200.899	1210.95	2.75206e+06	555779	74.7949	99.0774
24043	MD	Washington	2003			275415		602243	2805.34	1.43719e+06	769751	157282	901.467	287125	3.0874e+06	445309	403893	-91689.5	201.314	1210.95	2.68351e+06	536998	86.918	120.59
24043	MD	Washington	2004			270881		577425	2417.6	1.71717e+06	761873	150468	759.954	313241	3.32976e+06	464469	664370	-66218.9	202.124	1210.95	2.66539e+06	530688	80.0475	114.257
24043	MD	Washington	2005			266900		562289	2003	1.55928e+06	764437	147258	610.617	275588	3.15491e+06	423457	527124	-94508.2	203.416	1210.95	2.62778e+06	517965	83.2919	122.318
24043	MD	Washington	2006			262470		555274	1629.68	1.49375e+06	764047	147097	474.637	282887	3.07717e+06	430459	452993	-82280.2	204.522	1210.95	2.62417e+06	512739	85.2789	119.115
24043	MD	Washington	2007			258234		572629	1293.61	1.5233e+06	767560	155897	349.455	274002	3.12302e+06	430249	463930	-89642.4	205.946	1210.95	2.65909e+06	519892	85.1448	120.835
24043	MD	Washington	2008			258268		540947	967.325	1.42293e+06	841596	143048	225.234	264423	3.06471e+06	407696	310060	-121001	211.043	1210.95	2.75465e+06	528697	89.8829	129.679
24043	MD	Washington	2009			257579		512062	612.723	1.38275e+06	913667	132051	91.4274	225254	3.06667e+06	357396	228535	-178256	215.914	1210.95	2.83814e+06	535653	92.5478	149.876
24043	MD	Washington	2010			256388		503284	1.01266	1.55748e+06	977067	126027	0.177215	314073	3.29422e+06	440101	362599	-106219	220.74	1210.95	2.93162e+06	546320	88.9929	124.135
24043	MD	Washington	2011			254636		471600	1.45961	1.72667e+06	1.03765e+06	115306	0.255432	308963	3.49056e+06	424269	498522	-124867	225.475	1210.95	2.99204e+06	549136	85.718	129.431
24043	MD	Washington	2012			252985		453870	4427.74	1.57878e+06	1.09793e+06	108210	2741.74	227757	3.388e+06	338709	351998	-208559	229.99	1210.95	3.036e+06	547267	89.6104	161.575
24043	MD	Washington	2013			246266		533346	1.47021	1.38431e+06	1.14125e+06	144033	0.257287	197725	3.30517e+06	341759	456166	-157519	230.021	1210.95	2.849e+06	499278	86.1984	146.091
24043	MD	Washington	2014			242956		603846	2.7947	1.39528e+06	1.19618e+06	176371	0.489073	195377	3.43826e+06	371748	431541	-154082	233.326	1210.95	3.00672e+06	525830	87.4489	141.448
24043	MD	Washington	2015			237325		613640	2.74181	1.37887e+06	1.24083e+06	192161	0.479817	184335	3.47066e+06	376497	398962	-157840	234.529	1210.95	3.0717e+06	534337	88.5047	141.923
24043	MD	Washington	2016			231779		648183	4.40117	1.39462e+06	1.28618e+06	212045	0.531136	182640	3.56077e+06	394686	383426	-156102	235.893	1210.95	3.17734e+06	550787	89.2319	139.551
24043	MD	Washington	2017			226414		673650	1.97605	1.37149e+06	1.33265e+06	228895	0.345809	184124	3.6042e+06	413019	423379	-134316	237.529	1210.95	3.18082e+06	547335	88.2532	132.52
24043	MD	Washington	2018			224075		674107	2.77758	1.37442e+06	1.36972e+06	230535	0.442149	194441	3.64232e+06	424977	444498	-121788	237.465	1210.95	3.19783e+06	546765	87.7963	128.658
24043	MD	Washington	2019			221769		646652	460.599	1.34517e+06	1.40796e+06	220389	166.762	179208	3.62201e+06	399764	406385	-146527	237.437	1210.95	3.21562e+06	546291	88.7801	136.653
24043	MD	Washington	2020																	1210.95
24045	MD	Wicomico	1961																	1035.45
24045	MD	Wicomico	1962																	1035.45
24045	MD	Wicomico	1963																	1035.45
24045	MD	Wicomico	1964																	1035.45
24045	MD	Wicomico	1965																	1035.45
24045	MD	Wicomico	1966																	1035.45
24045	MD	Wicomico	1967																	1035.45
24045	MD	Wicomico	1968																	1035.45
24045	MD	Wicomico	1969																	1035.45
24045	MD	Wicomico	1970																	1035.45
24045	MD	Wicomico	1971																	1035.45
24045	MD	Wicomico	1972																	1035.45
24045	MD	Wicomico	1973																	1035.45
24045	MD	Wicomico	1974																	1035.45
24045	MD	Wicomico	1975																	1035.45
24045	MD	Wicomico	1976																	1035.45
24045	MD	Wicomico	1977																	1035.45
24045	MD	Wicomico	1978																	1035.45
24045	MD	Wicomico	1979																	1035.45
24045	MD	Wicomico	1980																	1035.45
24045	MD	Wicomico	1981																	1035.45
24045	MD	Wicomico	1982																	1035.45
24045	MD	Wicomico	1983																	1035.45
24045	MD	Wicomico	1984																	1035.45
24045	MD	Wicomico	1985			415704		1.98011e+06	0	918181	2.51992e+06	798649	0	240411	5.83391e+06	1.03906e+06	2.5507e+06	618246	282.486	1035.45	3.28321e+06	420814	56.2781	40.4995
24045	MD	Wicomico	1986			408767		1.94588e+06	343.573	804783	2.45833e+06	786385	181.04	196103	5.61811e+06	982669	2.43483e+06	575731	276.238	1035.45	3.18328e+06	406938	56.6611	41.4115
24045	MD	Wicomico	1987			401704		1.92055e+06	321.001	790367	2.39659e+06	777776	169.146	197685	5.50953e+06	975631	2.42635e+06	582618	270.039	1035.45	3.08319e+06	393013	55.9609	40.2829
24045	MD	Wicomico	1988			405839		2.00495e+06	343.012	806979	2.28356e+06	814071	180.744	194880	5.50168e+06	1.00913e+06	2.50468e+06	623529	271.479	1035.45	2.997e+06	385603	54.4743	38.2113
24045	MD	Wicomico	1989			410175		2.13961e+06	377.021	852001	2.25374e+06	870876	198.664	186474	5.65591e+06	1.05755e+06	2.62277e+06	662949	273.058	1035.45	3.03314e+06	394600	53.6278	37.3127
24045	MD	Wicomico	1990			414642		2.25256e+06	410.59	1.01929e+06	2.22529e+06	919115	216.353	210831	5.91219e+06	1.13016e+06	2.83721e+06	725633	274.794	1035.45	3.07499e+06	404529	52.0109	35.7939
24045	MD	Wicomico	1991			418881		2.37537e+06	438.723	1.08424e+06	2.11006e+06	971417	231.177	209702	5.989e+06	1.18135e+06	2.98981e+06	782345	276.429	1035.45	2.99918e+06	399006	50.0782	33.7754
24045	MD	Wicomico	1992			422743		2.50514e+06	471.084	1.32e+06	2.06837e+06	1.02703e+06	248.23	240575	6.31672e+06	1.26785e+06	3.29515e+06	861854	277.891	1035.45	3.02157e+06	405995	47.8344	32.0223
24045	MD	Wicomico	1993			411699		2.48494e+06	976.576	1.38585e+06	2.13562e+06	1.01877e+06	334.478	257317	6.41908e+06	1.27642e+06	3.25037e+06	848061	269.684	1035.45	3.16871e+06	428359	49.3639	33.5594
24045	MD	Wicomico	1994			404675		2.50389e+06	969.749	1.47833e+06	2.17483e+06	1.02616e+06	332.14	275164	6.5627e+06	1.30166e+06	3.27386e+06	854092	264.335	1035.45	3.28884e+06	447567	50.1142	34.3843
24045	MD	Wicomico	1995			397919		2.50004e+06	958.055	1.53105e+06	2.13269e+06	1.02474e+06	328.135	255922	6.56266e+06	1.28099e+06	3.23856e+06	823759	259.34	1035.45	3.3241e+06	457228	50.6517	35.6934
24045	MD	Wicomico	1996			390671		2.50146e+06	938.76	1.48171e+06	2.08794e+06	1.02502e+06	321.526	233173	6.46272e+06	1.25852e+06	3.14187e+06	798891	254.471	1035.45	3.32085e+06	459624	51.3848	36.5211
24045	MD	Wicomico	1997			382780		2.49684e+06	912.175	1.47626e+06	2.02689e+06	1.02294e+06	312.421	230426	6.38368e+06	1.25368e+06	3.08897e+06	794858	249.545	1035.45	3.29472e+06	458820	51.6115	36.5979
24045	MD	Wicomico	1998			373738		2.30933e+06	827.427	1.5343e+06	1.91127e+06	941988	283.394	240067	6.12947e+06	1.18234e+06	2.94793e+06	735176	244.265	1035.45	3.18154e+06	447162	51.9056	37.8202
24045	MD	Wicomico	1999			364164		2.25311e+06	758.367	1.68821e+06	1.78627e+06	913454	259.742	232387	6.09251e+06	1.1461e+06	3.02169e+06	709769	238.992	1035.45	3.07082e+06	436331	50.4032	38.071
24045	MD	Wicomico	2000			353871		2.05649e+06	694.403	1.65894e+06	1.67813e+06	830670	237.834	243727	5.74813e+06	1.07463e+06	2.79793e+06	651761	233.595	1035.45	2.9502e+06	422874	51.3245	39.3505
24045	MD	Wicomico	2001			343660		1.83785e+06	10629.5	1.5281e+06	1.56726e+06	770076	5243.01	194209	5.2875e+06	969527	2.45821e+06	559931	228.52	1035.45	2.82929e+06	409597	53.5091	42.2471
24045	MD	Wicomico	2002			331897		1.61147e+06	8906.74	1.70423e+06	1.56262e+06	653361	4357.9	224827	5.21911e+06	882546	2.3914e+06	471915	222.712	1035.45	2.82772e+06	410630	54.18	46.5279
24045	MD	Wicomico	2003			323903		1.49245e+06	7784.54	1.22249e+06	1.57612e+06	545852	3768.97	164393	4.62275e+06	714014	1.79494e+06	304270	219.711	1035.45	2.82781e+06	409744	61.1716	57.3859
24045	MD	Wicomico	2004			316544		1.40001e+06	6851.18	1.55429e+06	1.57959e+06	490931	3270.13	191488	4.85729e+06	685689	1.98692e+06	267860	217.25	1035.45	2.87037e+06	417829	59.094	60.9357
24045	MD	Wicomico	2005			309817		1.10533e+06	5740.09	1.4447e+06	1.54263e+06	371685	2684.47	169552	4.40822e+06	543921	1.56184e+06	127116	215.517	1035.45	2.84638e+06	416805	64.5698	76.6297
24045	MD	Wicomico	2006			303202		1.03744e+06	4761.3	1.45081e+06	1.46721e+06	357616	2157.39	192660	4.26343e+06	552433	1.41769e+06	129348	214.182	1035.45	2.84574e+06	423086	66.7477	76.5858
24045	MD	Wicomico	2007			302341		802253	3474.31	1.4592e+06	1.36142e+06	279298	1489.49	215156	3.92868e+06	495944	1.18662e+06	84423.5	217.313	1035.45	2.74206e+06	411520	69.7959	82.9772
24045	MD	Wicomico	2008			303689		910495	2336.36	1.3418e+06	1.43077e+06	321597	859.143	185507	3.98909e+06	507964	1.1335e+06	81612.8	222.566	1035.45	2.85559e+06	426351	71.5851	83.9333
24045	MD	Wicomico	2009			303838		730526	1112.39	1.28386e+06	1.5041e+06	265065	206.622	160237	3.82344e+06	425509	888121	-9326.11	227.548	1035.45	2.93532e+06	434835	76.7717	102.192
24045	MD	Wicomico	2010			302972		888176	727.606	1.4633e+06	1.50852e+06	327226	238.991	219961	4.16369e+06	547426	1.19368e+06	107819	232.41	1035.45	2.97001e+06	439607	71.3311	80.3044
24045	MD	Wicomico	2011			301330		1.06149e+06	782.577	1.5749e+06	1.54142e+06	387137	249.5	182670	4.47992e+06	570056	1.47039e+06	126915	237.357	1035.45	3.00954e+06	443142	67.1783	77.7365
24045	MD	Wicomico	2012			301748		1.15002e+06	955.925	1.45778e+06	1.52922e+06	438359	294.551	136004	4.43972e+06	574658	1.42057e+06	129620	242.226	1035.45	3.01915e+06	445038	68.0031	77.444
24045	MD	Wicomico	2013			301926		1.04594e+06	1107.91	1.40521e+06	1.45304e+06	387855	365.061	136442	4.20723e+06	524662	1.37798e+06	108961	247.091	1035.45	2.82925e+06	415701	67.2473	79.2322
24045	MD	Wicomico	2014			289200		1.05987e+06	569.623	1.17985e+06	1.50913e+06	393081	272.344	117258	4.03861e+06	510611	1.36759e+06	129112	241.377	1035.45	2.67102e+06	381500	66.1371	74.7143
24045	MD	Wicomico	2015			287916		1.0951e+06	689.587	1.25621e+06	1.53015e+06	406183	333.627	80929.9	4.17006e+06	487446	1.42436e+06	92835.3	245.173	1035.45	2.7457e+06	394611	65.8431	80.9548
24045	MD	Wicomico	2016			286210		1.13457e+06	787.825	1.24027e+06	1.62023e+06	420877	334.645	71185	4.28206e+06	492397	1.39293e+06	77150.4	248.763	1035.45	2.88913e+06	415246	67.4705	84.3317
24045	MD	Wicomico	2017			283792		1.16249e+06	598.59	1.44009e+06	1.69081e+06	424417	285.435	90896.1	4.57778e+06	515599	1.54175e+06	77888.3	251.87	1035.45	3.03602e+06	437711	66.321	84.8936
24045	MD	Wicomico	2018			271324		1.07132e+06	281.317	1.41385e+06	1.59446e+06	391503	247.54	87396.9	4.35125e+06	479147	1.43306e+06	55892.4	243.46	1035.45	2.91819e+06	423255	67.0655	88.335
24045	MD	Wicomico	2019			264991		989646	1044.61	1.46828e+06	1.53305e+06	367240	232.679	86392.5	4.25701e+06	453865	1.39192e+06	35718.3	240.427	1035.45	2.86509e+06	418147	67.3029	92.1302
24045	MD	Wicomico	2020																	1035.45
24047	MD	Worcester	1961																	1799.34
24047	MD	Worcester	1962																	1799.34
24047	MD	Worcester	1963																	1799.34
24047	MD	Worcester	1964																	1799.34
24047	MD	Worcester	1965																	1799.34
24047	MD	Worcester	1966																	1799.34
24047	MD	Worcester	1967																	1799.34
24047	MD	Worcester	1968																	1799.34
24047	MD	Worcester	1969																	1799.34
24047	MD	Worcester	1970																	1799.34
24047	MD	Worcester	1971																	1799.34
24047	MD	Worcester	1972																	1799.34
24047	MD	Worcester	1973																	1799.34
24047	MD	Worcester	1974																	1799.34
24047	MD	Worcester	1975																	1799.34
24047	MD	Worcester	1976																	1799.34
24047	MD	Worcester	1977																	1799.34
24047	MD	Worcester	1978																	1799.34
24047	MD	Worcester	1979																	1799.34
24047	MD	Worcester	1980																	1799.34
24047	MD	Worcester	1981																	1799.34
24047	MD	Worcester	1982																	1799.34
24047	MD	Worcester	1983																	1799.34
24047	MD	Worcester	1984																	1799.34
24047	MD	Worcester	1985			419362		1.91765e+06	0	1.27755e+06	2.32885e+06	750109	0	311432	5.94342e+06	1.06154e+06	2.43145e+06	579848	319.748	1799.34	3.51196e+06	481693	59.09	45.3768
24047	MD	Worcester	1986			423112		1.88895e+06	0	1.1422e+06	2.33344e+06	741908	0	262887	5.7877e+06	1.0048e+06	2.30286e+06	529135	320.847	1799.34	3.48484e+06	475661	60.2112	47.339
24047	MD	Worcester	1987			426563		1.86119e+06	0	1.14676e+06	2.33682e+06	734078	0	275623	5.77133e+06	1.0097e+06	2.31485e+06	540217	321.79	1799.34	3.45647e+06	469485	59.8905	46.4974
24047	MD	Worcester	1988			424787		1.82367e+06	0	1.15574e+06	2.21006e+06	718387	0	272964	5.61426e+06	991351	2.28102e+06	534851	318.874	1799.34	3.33324e+06	456500	59.371	46.0483
24047	MD	Worcester	1989			423021		1.82468e+06	0	1.21337e+06	2.16463e+06	717963	0	261968	5.62571e+06	979931	2.26893e+06	515099	316.084	1799.34	3.35678e+06	464832	59.6686	47.4352
24047	MD	Worcester	1990			421166		1.81654e+06	0	1.44018e+06	2.11901e+06	713778	0	295063	5.7969e+06	1.00884e+06	2.41535e+06	535434	313.326	1799.34	3.38155e+06	473406	58.3338	46.9258
24047	MD	Worcester	1991			419064		1.80966e+06	0	1.50583e+06	2.01845e+06	710046	0	295040	5.753e+06	1.00509e+06	2.46313e+06	541007	310.486	1799.34	3.28987e+06	464080	57.1854	46.1731
24047	MD	Worcester	1992			418292		1.80478e+06	0	1.783e+06	1.9941e+06	706946	0	335942	6.00017e+06	1.04289e+06	2.70898e+06	576759	308.723	1799.34	3.29119e+06	466130	54.8516	44.696
24047	MD	Worcester	1993			420149		1.83092e+06	0	1.90808e+06	2.11524e+06	718591	0	361977	6.27439e+06	1.08057e+06	2.72217e+06	574709	308.99	1799.34	3.55223e+06	505859	56.6147	46.8142
24047	MD	Worcester	1994			422142		1.88164e+06	0	2.07645e+06	2.2091e+06	740062	0	393488	6.58933e+06	1.13355e+06	2.80126e+06	590544	309.43	1799.34	3.78807e+06	543005	57.4879	47.9031
24047	MD	Worcester	1995			424429		1.90131e+06	0	2.17907e+06	2.2317e+06	749280	0	372151	6.73651e+06	1.12143e+06	2.79866e+06	551911	310.287	1799.34	3.93785e+06	569520	58.4554	50.7851
24047	MD	Worcester	1996			426114		1.93108e+06	0	2.0918e+06	2.2838e+06	762514	0	343530	6.73279e+06	1.10604e+06	2.70674e+06	524459	311.167	1799.34	4.02606e+06	581584	59.7977	52.5824
24047	MD	Worcester	1997			427099		1.95655e+06	0	2.05784e+06	2.31488e+06	774084	0	344390	6.75637e+06	1.11847e+06	2.68178e+06	530673	312.04	1799.34	4.0746e+06	587802	60.3075	52.5539
24047	MD	Worcester	1998			429311		1.90727e+06	0	2.13847e+06	2.30264e+06	756176	0	355507	6.77769e+06	1.11168e+06	2.72712e+06	527196	314.306	1799.34	4.05057e+06	584487	59.7633	52.5768
24047	MD	Worcester	1999			430852		1.95637e+06	0	2.31863e+06	2.27455e+06	777085	0	339773	6.9804e+06	1.11686e+06	2.98665e+06	540662	316.598	1799.34	3.99375e+06	576197	57.2138	51.5908
24047	MD	Worcester	2000			431519		1.8695e+06	0	2.25614e+06	2.29785e+06	744161	0	354991	6.855e+06	1.09915e+06	2.89098e+06	529976	318.77	1799.34	3.96402e+06	569175	57.8267	51.7832
24047	MD	Worcester	2001			431339		1.69727e+06	5741.2	2.02628e+06	2.29447e+06	706185	2419.66	280992	6.45511e+06	989597	2.57212e+06	434902	320.867	1799.34	3.88298e+06	554695	60.1536	56.0526
24047	MD	Worcester	2002			430538		1.57431e+06	5085.84	2.30515e+06	2.43339e+06	637523	2143.46	332295	6.74848e+06	971961	2.70371e+06	396907	323.05	1799.34	4.04477e+06	575054	59.936	59.1643
24047	MD	Worcester	2003			416324		1.57443e+06	4373	1.68994e+06	2.4948e+06	574067	1843.03	245027	6.17987e+06	820938	2.03819e+06	232726	315.642	1799.34	4.14168e+06	588212	67.0189	71.6512
24047	MD	Worcester	2004			401463		1.564e+06	3680.32	2.15636e+06	2.50643e+06	545350	1551.09	285741	6.63194e+06	832642	2.40151e+06	228623	308.097	1799.34	4.23042e+06	604020	63.7886	72.5425
24047	MD	Worcester	2005			387632		1.47676e+06	2956.92	2.02532e+06	2.45352e+06	491020	1246.21	251658	6.34619e+06	743924	2.11008e+06	134454	300.652	1799.34	4.23611e+06	609470	66.7504	81.9264
24047	MD	Worcester	2006			373621		1.39267e+06	2252.83	2.02002e+06	2.35652e+06	473631	949.467	287595	6.14508e+06	762176	1.90192e+06	143236	293.299	1799.34	4.24317e+06	618940	69.0498	81.207
24047	MD	Worcester	2007			359422		1.39825e+06	1504.43	2.07403e+06	2.23297e+06	476071	634.053	277739	6.06617e+06	754444	1.88421e+06	137269	286.113	1799.34	4.18196e+06	617175	68.939	81.8053
24047	MD	Worcester	2008			352780		1.49328e+06	757.121	1.83254e+06	2.27603e+06	527858	319.093	227485	5.95539e+06	755662	1.74868e+06	137810	285.326	1799.34	4.20671e+06	617852	70.637	81.763
24047	MD	Worcester	2009			345486		1.14739e+06	0	1.70589e+06	2.31398e+06	417776	0	200716	5.51274e+06	618492	1.31283e+06	4847.37	284.487	1799.34	4.19991e+06	613644	76.1855	99.2163
24047	MD	Worcester	2010			337634		1.16546e+06	0	1.88829e+06	2.26492e+06	432247	0	293962	5.65631e+06	726209	1.52302e+06	121908	283.667	1799.34	4.13329e+06	604301	73.0739	83.2131
24047	MD	Worcester	2011			329314		1.44358e+06	0	1.98655e+06	2.24836e+06	537045	0	236232	6.0078e+06	773278	1.92025e+06	177412	282.944	1799.34	4.08755e+06	595866	68.0374	77.0572
24047	MD	Worcester	2012			321426		1.54789e+06	0	1.79583e+06	2.14791e+06	597572	0	167087	5.81305e+06	764660	1.82274e+06	179804	281.914	1799.34	3.99031e+06	584855	68.644	76.4857
24047	MD	Worcester	2013			315054		1.67039e+06	0	1.6739e+06	1.99838e+06	627229	0	149968	5.65773e+06	777197	1.9776e+06	239283	282.2	1799.34	3.68013e+06	537914	65.0461	69.2121
24047	MD	Worcester	2014			309022		1.36344e+06	0	1.57079e+06	2.17378e+06	510597	0	147745	5.41703e+06	658342	1.66446e+06	119325	282.806	1799.34	3.75257e+06	539017	69.2736	81.875
24047	MD	Worcester	2015			303040		1.6956e+06	0	1.55803e+06	2.25697e+06	634969	0	201089	5.81364e+06	836058	1.99275e+06	290760	283.488	1799.34	3.82089e+06	545298	65.7228	65.2225
24047	MD	Worcester	2016			297029		1.80214e+06	0	1.55254e+06	2.38059e+06	673784	0	198892	6.0323e+06	872675	2.10083e+06	316184	284.175	1799.34	3.93147e+06	556491	65.1737	63.7684
24047	MD	Worcester	2017			290958		1.76947e+06	0	1.62827e+06	2.47351e+06	660828	0	177547	6.16221e+06	838375	2.0653e+06	257263	284.834	1799.34	4.09691e+06	581112	66.4844	69.3141
24047	MD	Worcester	2018			286115		1.5116e+06	0	1.65393e+06	2.45659e+06	564977	0	144235	5.90824e+06	709212	1.83114e+06	130024	283.345	1799.34	4.0771e+06	579188	69.007	81.6664
24047	MD	Worcester	2019			281618		1.98751e+06	0	1.63588e+06	2.42248e+06	742054	0	320845	6.32749e+06	1.0629e+06	2.26594e+06	484967	282.166	1799.34	4.06156e+06	577932	64.189	54.3732
24047	MD	Worcester	2020																	1799.34
24510	MD	Baltimore City	1961																	238.486
24510	MD	Baltimore City	1962																	238.486
24510	MD	Baltimore City	1963																	238.486
24510	MD	Baltimore City	1964																	238.486
24510	MD	Baltimore City	1965																	238.486
24510	MD	Baltimore City	1966																	238.486
24510	MD	Baltimore City	1967																	238.486
24510	MD	Baltimore City	1968																	238.486
24510	MD	Baltimore City	1969																	238.486
24510	MD	Baltimore City	1970																	238.486
24510	MD	Baltimore City	1971																	238.486
24510	MD	Baltimore City	1972																	238.486
24510	MD	Baltimore City	1973																	238.486
24510	MD	Baltimore City	1974																	238.486
24510	MD	Baltimore City	1975																	238.486
24510	MD	Baltimore City	1976																	238.486
24510	MD	Baltimore City	1977																	238.486
24510	MD	Baltimore City	1978																	238.486
24510	MD	Baltimore City	1979																	238.486
24510	MD	Baltimore City	1980																	238.486
24510	MD	Baltimore City	1981																	238.486
24510	MD	Baltimore City	1982																	238.486
24510	MD	Baltimore City	1983																	238.486
24510	MD	Baltimore City	1984																	238.486
24510	MD	Baltimore City	1985			0									0	0	0	0	0	238.486	0	0
24510	MD	Baltimore City	1986			0									0	0	0	0	0	238.486	0	0
24510	MD	Baltimore City	1987			0									0	0	0	0	0	238.486	0	0
24510	MD	Baltimore City	1988			0									0	0	0	0	0	238.486	0	0
24510	MD	Baltimore City	1989			0									0	0	0	0	0	238.486	0	0
24510	MD	Baltimore City	1990			0									0	0	0	0	0	238.486	0	0
24510	MD	Baltimore City	1991			0									0	0	0	0	0	238.486	0	0
24510	MD	Baltimore City	1992			0									0	0	0	0	0	238.486	0	0
24510	MD	Baltimore City	1993			0									0	0	0	0	0	238.486	0	0
24510	MD	Baltimore City	1994			0									0	0	0	0	0	238.486	0	0
24510	MD	Baltimore City	1995			0									0	0	0	0	0	238.486	0	0
24510	MD	Baltimore City	1996			0									0	0	0	0	0	238.486	0	0
24510	MD	Baltimore City	1997			0									0	0	0	0	0	238.486	0	0
24510	MD	Baltimore City	1998			0									0	0	0	0	0	238.486	0	0
24510	MD	Baltimore City	1999			0									0	0	0	0	0	238.486	0	0
24510	MD	Baltimore City	2000			0									0	0	0	0	0	238.486	0	0
24510	MD	Baltimore City	2001			0									0	0	0	0	0	238.486	0	0
24510	MD	Baltimore City	2002			0									0	0	0	0	0	238.486	0	0
24510	MD	Baltimore City	2003			0									0	0	0	0	0	238.486	0	0
24510	MD	Baltimore City	2004			0									0	0	0	0	0	238.486	0	0
24510	MD	Baltimore City	2005			0									0	0	0	0	0	238.486	0	0
24510	MD	Baltimore City	2006			0									0	0	0	0	0	238.486	0	0
24510	MD	Baltimore City	2007			0									0	0	0	0	0	238.486	0	0
24510	MD	Baltimore City	2008			0									0	0	0	0	0	238.486	0	0
24510	MD	Baltimore City	2009			0									0	0	0	0	0	238.486	0	0
24510	MD	Baltimore City	2010			0									0	0	0	0	0	238.486	0	0
24510	MD	Baltimore City	2011			0									0	0	0	0	0	238.486	0	0
24510	MD	Baltimore City	2012			0									0	0	0	0	0	238.486	0	0
24510	MD	Baltimore City	2013			0									0	0	0	0	0	238.486	0	0
24510	MD	Baltimore City	2014			0									0	0	0	0	0	238.486	0	0
24510	MD	Baltimore City	2015			0									0	0	0	0	0	238.486	0	0
24510	MD	Baltimore City	2016			0									0	0	0	0	0	238.486	0	0
24510	MD	Baltimore City	2017			0									0	0	0	0	0	238.486	0	0
24510	MD	Baltimore City	2018			0									0	0	0	0	0	238.486	0	0
24510	MD	Baltimore City	2019			0									0	0	0	0	0	238.486	0	0
24510	MD	Baltimore City	2020																	238.486
36003	NY	Allegany	1961																	2679.14
36003	NY	Allegany	1962																	2679.14
36003	NY	Allegany	1963																	2679.14
36003	NY	Allegany	1964																	2679.14
36003	NY	Allegany	1965																	2679.14
36003	NY	Allegany	1966																	2679.14
36003	NY	Allegany	1967																	2679.14
36003	NY	Allegany	1968																	2679.14
36003	NY	Allegany	1969																	2679.14
36003	NY	Allegany	1970																	2679.14
36003	NY	Allegany	1971																	2679.14
36003	NY	Allegany	1972																	2679.14
36003	NY	Allegany	1973																	2679.14
36003	NY	Allegany	1974																	2679.14
36003	NY	Allegany	1975																	2679.14
36003	NY	Allegany	1976																	2679.14
36003	NY	Allegany	1977																	2679.14
36003	NY	Allegany	1978																	2679.14
36003	NY	Allegany	1979																	2679.14
36003	NY	Allegany	1980																	2679.14
36003	NY	Allegany	1981																	2679.14
36003	NY	Allegany	1982																	2679.14
36003	NY	Allegany	1983																	2679.14
36003	NY	Allegany	1984																	2679.14
36003	NY	Allegany	1985			215013		808831	0	864105	2882.82	208450	0	179886	1.89083e+06	388336	733251	107107	160.671	2679.14	1.15758e+06	281229	61.2207	72.4191
36003	NY	Allegany	1986			204911		791234	0	771720	2510.1	205298	0	147603	1.77038e+06	352901	667016	83421.6	154.675	2679.14	1.10336e+06	269479	62.3235	76.3612
36003	NY	Allegany	1987			194786		773585	0	748233	2074.06	202085	0	144950	1.71868e+06	347035	670554	89524.9	148.567	2679.14	1.04812e+06	257510	60.9843	74.2029
36003	NY	Allegany	1988			191382		743026	0	734053	2081.12	191639	0	143436	1.67054e+06	335075	638124	80783.6	147.526	2679.14	1.03242e+06	254291	61.8014	75.8909
36003	NY	Allegany	1989			187904		712352	0	732919	2094.5	181104	0	140913	1.63527e+06	322017	596535	65453.9	146.466	2679.14	1.03873e+06	256563	63.5207	79.6738
36003	NY	Allegany	1990			184413		681342	0	790634	2065.57	170380	0	158341	1.65846e+06	328720	623722	72423.2	145.386	2679.14	1.03473e+06	256297	62.3914	77.9681
36003	NY	Allegany	1991			180889		649893	0	773067	2067.35	159334	0	159001	1.60592e+06	318335	595328	67581.9	144.285	2679.14	1.01059e+06	250753	62.9291	78.7702
36003	NY	Allegany	1992			177352		617083	0	838264	2039.13	147411	0	180715	1.63474e+06	328126	633848	78692.6	143.162	2679.14	1.00089e+06	249434	61.2263	76.0176
36003	NY	Allegany	1993			178327		628550	0	825720	3058.03	150082	0	181792	1.63566e+06	331873	622176	76854.4	145.763	2679.14	1.01348e+06	255019	61.9617	76.8422
36003	NY	Allegany	1994			179264		640018	0	831783	4084.56	152748	0	187403	1.65515e+06	340152	629542	79850.1	148.414	2679.14	1.02561e+06	260301	61.9646	76.5252
36003	NY	Allegany	1995			180132		651433	0	826268	5135.7	155402	0	174288	1.66297e+06	329690	624338	63821.9	151.11	2679.14	1.03863e+06	265868	62.4564	80.6418
36003	NY	Allegany	1996			180948		662856	0	808502	6221.9	158054	0	167193	1.65853e+06	325248	595471	50725.9	153.851	2679.14	1.06306e+06	274522	64.0964	84.4039
36003	NY	Allegany	1997			181647		674166	0	803046	7311.87	160643	0	170645	1.66617e+06	331288	589558	51363.6	156.639	2679.14	1.07661e+06	279924	64.616	84.4958
36003	NY	Allegany	1998			182220		673835	0	819290	8637.03	165556	0	167376	1.68398e+06	332932	594241	55548.2	159.414	2679.14	1.08974e+06	277384	64.7121	83.3154
36003	NY	Allegany	1999			182532		638962	0	907971	9875.16	157360	0	172529	1.73934e+06	329889	622259	51008.5	162.079	2679.14	1.11708e+06	278880	64.2244	84.5377
36003	NY	Allegany	2000			182616		601618	0	925822	11119.1	148391	0	188338	1.72118e+06	336729	582309	58057.2	164.637	2679.14	1.13887e+06	278672	66.168	82.7585
36003	NY	Allegany	2001			183483		575073	0	917126	45365.1	141944	0	166517	1.72105e+06	308461	476685	17820.4	168.075	2679.14	1.24436e+06	290640	72.3026	94.2228
36003	NY	Allegany	2002			186235		548134	0	1.06187e+06	130988	135298	0	191059	1.92723e+06	326358	447746	5072.65	173.4	2679.14	1.47948e+06	321285	76.7673	98.4457
36003	NY	Allegany	2003			175677		536069	0	812940	125910	132240	0	152675	1.6506e+06	284916	227416	-26213.2	166.345	2679.14	1.42318e+06	311129	86.2222	109.2
36003	NY	Allegany	2004			164946		524567	0	918414	115912	129825	0	155881	1.72384e+06	285706	358349	-15321.4	158.92	2679.14	1.36549e+06	301027	79.2121	105.363
36003	NY	Allegany	2005			154056		516652	0	841115	107308	127954	0	140219	1.61913e+06	268173	304465	-25142.3	151.114	2679.14	1.31467e+06	293315	81.1958	109.375
36003	NY	Allegany	2006			143117		508470	0	792532	99481.2	126227	0	138657	1.5436e+06	264884	278181	-21079.8	142.913	2679.14	1.26542e+06	285964	81.9785	107.958
36003	NY	Allegany	2007			132117		495884	0	769644	93219.8	123329	0	130624	1.49087e+06	253953	290118	-20798.1	134.2	2679.14	1.20075e+06	274751	80.5403	108.19
36003	NY	Allegany	2008			136103		488682	0	777683	101429	120799	0	137082	1.5039e+06	257881	260119	-21407.4	140.708	2679.14	1.24378e+06	279288	82.7037	108.301
36003	NY	Allegany	2009			139912		487055	0	825986	111249	119591	0	133712	1.5642e+06	253303	256402	-35563.3	147.308	2679.14	1.3078e+06	288867	83.6082	114.04
36003	NY	Allegany	2010			143516		486026	0	988032	119320	118525	0	179737	1.73689e+06	298262	358848	-1471.73	153.978	2679.14	1.37805e+06	299733	79.3397	100.493
36003	NY	Allegany	2011			146899		484028	0	1.13945e+06	127874	117197	0	187247	1.89825e+06	304443	451324	-5586.94	160.713	2679.14	1.44693e+06	310030	76.2242	101.835
36003	NY	Allegany	2012			149791		484174	0	1.27491e+06	143912	116363	0	205608	2.05278e+06	321971	522715	200.57	168.875	2679.14	1.53007e+06	321771	74.5363	99.9377
36003	NY	Allegany	2013			147403		499150	0	1.35274e+06	112104	120703	0	215797	2.1114e+06	336500	573774	7770.19	171.41	2679.14	1.53762e+06	328730	72.8249	97.6909
36003	NY	Allegany	2014			123375		459808	0	1.13753e+06	101156	111910	0	180986	1.82187e+06	292896	467989	2682.22	148.127	2679.14	1.35388e+06	290214	74.3126	99.0842
36003	NY	Allegany	2015			123143		476064	0	1.16533e+06	107695	116608	0	185029	1.87224e+06	301637	459089	-1807.54	152.813	2679.14	1.41315e+06	303445	75.4791	100.599
36003	NY	Allegany	2016			122537		492643	0	1.19876e+06	114212	121426	0	189932	1.92815e+06	311358	451347	-6277.4	157.341	2679.14	1.47681e+06	317635	76.5918	102.016
36003	NY	Allegany	2017			121694		507341	0	1.22934e+06	121801	125845	0	194393	1.98017e+06	320238	442071	-10782.8	161.882	2679.14	1.5381e+06	331021	77.6751	103.367
36003	NY	Allegany	2018			120293		497068	0	1.23774e+06	129994	123284	0	195637	1.9851e+06	318921	434708	-12647	161.749	2679.14	1.55039e+06	331568	78.1015	103.966
36003	NY	Allegany	2019			118899		486683	0	1.24607e+06	138337	120920	0	196664	1.98999e+06	317584	427034	-14549.4	161.619	2679.14	1.56296e+06	332133	78.5409	104.581
36003	NY	Allegany	2020																	2679.14
36007	NY	Broome	1961																	1853.03
36007	NY	Broome	1962																	1853.03
36007	NY	Broome	1963																	1853.03
36007	NY	Broome	1964																	1853.03
36007	NY	Broome	1965																	1853.03
36007	NY	Broome	1966																	1853.03
36007	NY	Broome	1967																	1853.03
36007	NY	Broome	1968																	1853.03
36007	NY	Broome	1969																	1853.03
36007	NY	Broome	1970																	1853.03
36007	NY	Broome	1971																	1853.03
36007	NY	Broome	1972																	1853.03
36007	NY	Broome	1973																	1853.03
36007	NY	Broome	1974																	1853.03
36007	NY	Broome	1975																	1853.03
36007	NY	Broome	1976																	1853.03
36007	NY	Broome	1977																	1853.03
36007	NY	Broome	1978																	1853.03
36007	NY	Broome	1979																	1853.03
36007	NY	Broome	1980																	1853.03
36007	NY	Broome	1981																	1853.03
36007	NY	Broome	1982																	1853.03
36007	NY	Broome	1983																	1853.03
36007	NY	Broome	1984																	1853.03
36007	NY	Broome	1985			101273		521243	0	406539	1472.65	126347	0	89683.2	1.03053e+06	216030	395530	50951.6	74.4805	1853.03	634997	165079	61.6187	76.4146
36007	NY	Broome	1986			98652.9		497497	0	372239	1422.88	120243	0	79803.4	969812	200046	349429	39735.2	72.8852	1853.03	620383	160311	63.9694	80.137
36007	NY	Broome	1987			95939.6		481818	0	378093	1336.59	116102	0	83323.4	957186	199425	351725	43984.6	71.2566	1853.03	605461	155441	63.2543	77.9443
36007	NY	Broome	1988			96122.7		471863	0	376496	2216.29	113735	0	82649.6	946697	196385	348996	43054.3	71.8176	1853.03	597702	153330	63.1354	78.0765
36007	NY	Broome	1989			96232.2		472696	0	383223	3122.83	113982	0	80527.8	955274	194509	347427	38549.7	72.3968	1853.03	607846	155960	63.6306	80.181
36007	NY	Broome	1990			96296.5		470233	0	424483	4017.68	113457	0	84953	995029	198410	382062	41060.9	72.9951	1853.03	612968	157350	61.603	79.3051
36007	NY	Broome	1991			96304.8		445953	0	431545	4956.71	107711	0	84502.2	978760	192213	372996	36726.1	73.6134	1853.03	605764	155487	61.891	80.893
36007	NY	Broome	1992			96265.5		423933	0	487372	5883.27	102607	0	91130.3	1.01345e+06	193737	409245	38883.2	74.2527	1853.03	604209	154854	59.6188	79.9299
36007	NY	Broome	1993			94303.4		406836	0	470756	4860.72	98486.9	0	91978.1	976756	190465	375521	35780.4	73.4772	1853.03	601234	154685	61.5542	81.2142
36007	NY	Broome	1994			92285.9		385591	0	455726	3797.25	93336.7	0	92947.6	937400	186284	349374	34467.2	72.6888	1853.03	588026	151817	62.7295	81.4976
36007	NY	Broome	1995			90195.8		365703	0	434936	2705.14	88507.1	0	84064.4	893541	172571	318507	23621.5	71.8805	1853.03	575034	148950	64.3546	86.312
36007	NY	Broome	1996			88046.1		347605	0	404849	1582.43	84069.6	0	77208.6	842082	161278	278577	14822.9	71.0513	1853.03	563505	146455	66.918	90.8091
36007	NY	Broome	1997			85808.9		338616	0	395109	414.761	80979.4	0	79486.6	819949	160466	255248	12703.2	70.2002	1853.03	564701	147763	68.8702	92.0836
36007	NY	Broome	1998			85228.3		327671	0	427657	645.383	78512.5	0	88895.5	841202	167408	269815	19279.5	70.7474	1853.03	571386	148129	67.925	88.4835
36007	NY	Broome	1999			84533.7		316282	0	480090	858.633	75904	0	93988.7	881764	169893	304558	21670.7	71.2728	1853.03	577206	148222	65.4604	87.2445
36007	NY	Broome	2000			83737		298399	0	487499	1073.3	71692	0	100362	870708	172054	295374	25977.2	71.7772	1853.03	575334	146076	66.0766	84.9017
36007	NY	Broome	2001			85010.9		296253	0	505031	34055.6	71270.9	0	92691.9	920351	163963	243686	4173.45	74.1833	1853.03	676665	159789	73.5225	97.4546
36007	NY	Broome	2002			87516.6		292776	0	598765	86254.6	70539.4	0	104664	1.06531e+06	175204	235005	-5701.6	77.8296	1853.03	830307	180905	77.9403	103.254
36007	NY	Broome	2003			83013		292976	0	446604	77406.9	70644.1	0	82097.8	900000	152742	110846	-23095.8	75.3278	1853.03	789154	175838	87.6838	115.121
36007	NY	Broome	2004			78696.4		292323	0	489296	66246.8	70563.5	0	81911.9	926562	152475	179099	-17958.4	72.96	1853.03	747463	170434	80.6706	111.778
36007	NY	Broome	2005			74409.1		293337	0	431818	57800.5	70885.2	0	71929.8	857364	142815	148391	-22998.4	70.5791	1853.03	708974	165813	82.6922	116.104
36007	NY	Broome	2006			70157.8		296153	0	392695	50100.9	71624.6	0	69589.2	809107	141214	134376	-21071.2	68.1836	1853.03	674731	162285	83.392	114.921
36007	NY	Broome	2007			65883.5		300481	0	373532	41938.5	72773.1	0	64518	781835	137291	136746	-22948.5	65.7072	1853.03	645089	160240	82.5096	116.715
36007	NY	Broome	2008			64611.3		293799	0	349309	50524	71288.5	0	61721.6	758243	133010	100169	-27633.3	66.2118	1853.03	658075	160643	86.7894	120.775
36007	NY	Broome	2009			63395.8		291822	0	348857	59848.4	70891.4	0	56330.8	763923	127222	82334	-36476.9	66.819	1853.03	681589	163699	89.2222	128.672
36007	NY	Broome	2010			62110.8		290314	0	395218	68881	70658.3	0	70252.9	816524	140911	109600	-26428.8	67.4566	1853.03	706924	167340	86.5772	118.756
36007	NY	Broome	2011			60755.2		287603	0	434581	78682.8	70135.4	0	69354.8	861622	139490	129902	-31118.3	68.1273	1853.03	731720	170609	84.9236	122.309
36007	NY	Broome	2012			60528.8		295379	0	482634	89628.4	71761.7	0	76197.7	928169	147959	149923	-30578.1	69.8942	1853.03	778246	178538	83.8474	120.667
36007	NY	Broome	2013			57957.4		292648	0	469221	80443.8	70931	0	74493	900271	145424	177452	-23449.5	68.9786	1853.03	722819	168874	80.289	116.125
36007	NY	Broome	2014			46336.9		260662	0	373187	61319.6	63053.3	0	60900.8	741505	123954	153069	-15954.4	56.8944	1853.03	588436	139909	79.3569	112.871
36007	NY	Broome	2015			45501.4		262623	0	368427	57936.3	63385.3	0	62062.7	734487	125448	157483	-13650.3	57.6951	1853.03	577004	139098	78.5588	110.881
36007	NY	Broome	2016			44664.9		258586	0	353386	55431.7	62256.1	0	57819.3	712069	120075	143900	-18871.5	58.5486	1853.03	568169	138947	79.7913	115.716
36007	NY	Broome	2017			43859.7		268090	0	350169	53285	64138.2	0	59093.6	715404	123232	153848	-16209	59.5041	1853.03	561556	139441	78.4949	113.153
36007	NY	Broome	2018			43229		261149	0	346225	57893.1	62806.7	0	57556.1	708496	120363	141397	-18843	59.292	1853.03	567099	139206	80.0427	115.655
36007	NY	Broome	2019			42599.4		241192	0	315901	62777.7	58149.8	0	50189.4	662470	108339	89668.8	-30626.7	59.078	1853.03	572801	138966	86.4645	128.269
36007	NY	Broome	2020																	1853.03
36015	NY	Chemung	1961																	1063.94
36015	NY	Chemung	1962																	1063.94
36015	NY	Chemung	1963																	1063.94
36015	NY	Chemung	1964																	1063.94
36015	NY	Chemung	1965																	1063.94
36015	NY	Chemung	1966																	1063.94
36015	NY	Chemung	1967																	1063.94
36015	NY	Chemung	1968																	1063.94
36015	NY	Chemung	1969																	1063.94
36015	NY	Chemung	1970																	1063.94
36015	NY	Chemung	1971																	1063.94
36015	NY	Chemung	1972																	1063.94
36015	NY	Chemung	1973																	1063.94
36015	NY	Chemung	1974																	1063.94
36015	NY	Chemung	1975																	1063.94
36015	NY	Chemung	1976																	1063.94
36015	NY	Chemung	1977																	1063.94
36015	NY	Chemung	1978																	1063.94
36015	NY	Chemung	1979																	1063.94
36015	NY	Chemung	1980																	1063.94
36015	NY	Chemung	1981																	1063.94
36015	NY	Chemung	1982																	1063.94
36015	NY	Chemung	1983																	1063.94
36015	NY	Chemung	1984																	1063.94
36015	NY	Chemung	1985			80402.6		248180	0	335264	731.697	63907.6	0	68367.8	664578	132275	254462	37010.2	62.9894	1063.94	410116	95265.2	61.7108	72.0203
36015	NY	Chemung	1986			80883.1		242108	0	302719	715.622	60745	0	60610.2	626426	121355	231716	29357.7	64.0469	1063.94	394710	91997.5	63.0099	75.8085
36015	NY	Chemung	1987			81322.6		235990	0	299999	681.755	57540.9	0	62482	617994	120023	238770	31309.9	65.111	1063.94	379224	88713.1	61.3637	73.9134
36015	NY	Chemung	1988			76913		229449	0	292588	1593.13	57173.6	0	61371.2	600543	118545	231939	31648.1	62.2975	1063.94	368604	86896.6	61.3784	73.3028
36015	NY	Chemung	1989			72545.1		222893	0	290319	2518.83	56794.4	0	58931.1	588275	115725	222105	28728.3	59.4497	1063.94	366170	86997.2	62.2447	75.1755
36015	NY	Chemung	1990			68188.3		217085	0	311597	3421.38	56562.5	0	61432.6	600291	117995	240406	31841.4	56.5666	1063.94	359885	86153.8	59.9517	73.0146
36015	NY	Chemung	1991			63857.4		210412	0	300523	4349.07	56107.9	0	59168.8	579142	115277	236622	32605.4	53.6474	1063.94	342520	82671.4	59.1427	71.7156
36015	NY	Chemung	1992			59546.2		203546	0	329475	5236.5	55527.4	0	63404.9	597804	118932	259677	36469.6	50.6909	1063.94	338127	82462.7	56.5616	69.3358
36015	NY	Chemung	1993			60901		198293	0	341461	5914.16	52977.8	0	66435.3	606569	119413	250801	34319.8	52.5412	1063.94	355768	85093.3	58.6526	71.2596
36015	NY	Chemung	1994			62136.6		192054	0	360743	6567.87	50171.7	0	71111.8	621502	121284	248909	33926.1	54.3607	1063.94	372592	87357.4	59.9503	72.0274
36015	NY	Chemung	1995			63259		186277	0	376069	7219.69	47502.1	0	69870.1	632824	117372	241506	27080.7	56.1474	1063.94	391318	90291.4	61.8368	76.9274
36015	NY	Chemung	1996			64258.7		182358	0	386019	7880.23	45321.4	0	70317.5	640515	115639	224340	21028.8	57.902	1063.94	416175	94610	64.9751	81.8151
36015	NY	Chemung	1997			65167.6		175721	0	400894	8512.23	42994.1	0	74500.6	650295	117495	215270	20197.2	59.6249	1063.94	435025	97297.5	66.8966	82.8101
36015	NY	Chemung	1998			62200.1		171365	0	396676	10265.7	41363.6	0	75634.7	640507	116998	218785	22334.2	57.8261	1063.94	421723	94664.1	65.842	80.9106
36015	NY	Chemung	1999			59295.9		168319	0	408392	11941.6	40683.8	0	72846.3	647949	113530	236645	20487.5	56.0451	1063.94	411304	93042.6	63.4779	81.9541
36015	NY	Chemung	2000			56879.7		166029	0	393645	22814.2	40205.7	0	75668.1	639368	115874	219849	21949.8	54.6978	1063.94	419519	93924	65.6147	81.0572
36015	NY	Chemung	2001			54932.1		166684	0	362197	42871.6	40409.9	0	63644.6	626684	104054	177820	6468.26	53.7595	1063.94	448864	97586.2	71.6253	93.7838
36015	NY	Chemung	2002			52407		166166	0	369616	47431	40381.6	0	65948.6	635620	106330	192781	10288.3	52.2374	1063.94	442840	96041.9	69.6705	90.3242
36015	NY	Chemung	2003			51107.9		164901	0	292942	52760.2	40003.2	0	52723	561712	92726.2	102830	-5673.51	51.9197	1063.94	458882	98399.7	81.6935	106.119
36015	NY	Chemung	2004			49977.4		163999	0	351119	55815.5	39792.3	0	56517.4	620911	96309.7	143857	-4894.02	51.7804	1063.94	477054	101204	76.8313	105.082
36015	NY	Chemung	2005			48183.8		160345	0	327202	49564.5	38920.2	0	51514.3	585296	90434.4	121562	-8576.8	50.9518	1063.94	463734	99011.2	79.2307	109.484
36015	NY	Chemung	2006			46185.5		157937	0	317235	40107.9	38348.4	0	52973.5	561465	91321.9	115752	-5429.29	49.8325	1063.94	445713	96751.2	79.3839	105.945
36015	NY	Chemung	2007			44132.5		155554	0	324075	30654.6	37768.6	0	52554	554415	90322.6	122402	-5043.93	48.5762	1063.94	432014	95366.5	77.9223	105.584
36015	NY	Chemung	2008			44382.8		149426	0	310143	46094.8	36433.2	0	52889.7	550046	89322.9	103036	-7284.39	49.873	1063.94	447010	96607.3	81.2677	108.155
36015	NY	Chemung	2009			44591.7		142739	0	308234	61606.4	34967.5	0	48633	557171	83600.5	93487.8	-14711.7	51.1958	1063.94	463683	98312.2	83.221	117.598
36015	NY	Chemung	2010			44756.7		135828	0	344985	77016.7	33441	0	61173.5	602587	94614.5	121962	-5389.07	52.5455	1063.94	480624	100004	79.7602	105.696
36015	NY	Chemung	2011			44876.9		128899	0	373846	94597.4	31847.1	0	61265	642219	93112.1	147679	-7434.43	53.9233	1063.94	494541	100547	77.005	107.984
36015	NY	Chemung	2012			45188.8		125231	0	398765	116401	31401.5	0	65099.7	685585	96501.2	166724	-6611.08	55.8388	1063.94	518862	103112	75.6816	106.851
36015	NY	Chemung	2013			45700.2		122984	0	424061	110393	31593.3	0	68461.1	703139	100054	177127	-3921.74	58.1199	1063.94	526012	103976	74.809	103.92
36015	NY	Chemung	2014			41878.7		113793	0	389112	100875	28309.5	0	61413.5	645659	89722.9	160611	-5371.68	54.8625	1063.94	485048	95094.6	75.1245	105.987
36015	NY	Chemung	2015			42524.4		112846	0	399492	102449	28128.8	0	62502.5	657311	90631.3	163235	-5409.26	57.4368	1063.94	494076	96040.5	75.1663	105.968
36015	NY	Chemung	2016			42993.9		112711	0	411904	104173	28128.8	0	63748.5	671782	91877.3	165870	-5760.6	59.9303	1063.94	505912	97637.9	75.309	106.27
36015	NY	Chemung	2017			43437.9		113388	0	426312	107856	28351.8	0	65821.1	690995	94172.9	170474	-5537.3	62.5515	1063.94	520521	99710.2	75.3291	105.88
36015	NY	Chemung	2018			43038.3		111724	0	433574	113638	28018.1	0	69020.4	701974	97038.5	174602	-3198.56	62.6284	1063.94	527372	100237	75.127	103.296
36015	NY	Chemung	2019			42640.7		108933	0	436879	119536	27403.1	0	70321.8	707988	97725	173656	-3047.99	62.7092	1063.94	534332	100773	75.4719	103.119
36015	NY	Chemung	2020																	1063.94
36017	NY	Chenango	1961																	2327.62
36017	NY	Chenango	1962																	2327.62
36017	NY	Chenango	1963																	2327.62
36017	NY	Chenango	1964																	2327.62
36017	NY	Chenango	1965																	2327.62
36017	NY	Chenango	1966																	2327.62
36017	NY	Chenango	1967																	2327.62
36017	NY	Chenango	1968																	2327.62
36017	NY	Chenango	1969																	2327.62
36017	NY	Chenango	1970																	2327.62
36017	NY	Chenango	1971																	2327.62
36017	NY	Chenango	1972																	2327.62
36017	NY	Chenango	1973																	2327.62
36017	NY	Chenango	1974																	2327.62
36017	NY	Chenango	1975																	2327.62
36017	NY	Chenango	1976																	2327.62
36017	NY	Chenango	1977																	2327.62
36017	NY	Chenango	1978																	2327.62
36017	NY	Chenango	1979																	2327.62
36017	NY	Chenango	1980																	2327.62
36017	NY	Chenango	1981																	2327.62
36017	NY	Chenango	1982																	2327.62
36017	NY	Chenango	1983																	2327.62
36017	NY	Chenango	1984																	2327.62
36017	NY	Chenango	1985			185539		1.10541e+06	0	845026	2591.46	271356	0	186448	2.13857e+06	457803	835680	123508	140.12	2327.62	1.30289e+06	334295	60.9233	73.0216
36017	NY	Chenango	1986			187539		1.09892e+06	0	801140	2483.2	269747	0	174448	2.09008e+06	444196	805806	113514	142.151	2327.62	1.28428e+06	330682	61.4462	74.445
36017	NY	Chenango	1987			189417		1.09247e+06	0	828444	2317.7	268220	0	183530	2.11265e+06	451750	847169	124718	144.204	2327.62	1.26548e+06	327032	59.9002	72.3923
36017	NY	Chenango	1988			186709		1.08601e+06	0	816393	4757.28	264080	0	181003	2.09387e+06	445083	834169	118618	142.896	2327.62	1.2597e+06	326465	60.1613	73.3493
36017	NY	Chenango	1989			183895		1.09535e+06	0	816367	7275.87	263585	0	174238	2.10288e+06	437823	820141	104446	141.555	2327.62	1.28274e+06	333376	60.9993	76.1441
36017	NY	Chenango	1990			180892		1.09849e+06	0	894883	9736.12	261301	0	182543	2.184e+06	443844	884330	105290	140.178	2327.62	1.29967e+06	338554	59.5088	76.2777
36017	NY	Chenango	1991			177731		1.05715e+06	0	893649	12312.3	248177	0	179577	2.14084e+06	427754	854874	92125.7	138.764	2327.62	1.28597e+06	335628	60.0683	78.4629
36017	NY	Chenango	1992			174389		1.02659e+06	0	998621	14754.4	237116	0	195385	2.21435e+06	432501	919276	93873.2	137.313	2327.62	1.29507e+06	338628	58.4855	78.2953
36017	NY	Chenango	1993			170857		997096	0	974358	35161.4	230422	0	201198	2.17747e+06	431620	859862	89651.2	135.748	2327.62	1.31761e+06	341969	60.511	79.2291
36017	NY	Chenango	1994			167181		967673	0	966003	55928.2	223741	0	210121	2.15678e+06	433862	821579	89654.4	134.164	2327.62	1.33521e+06	344208	61.9073	79.3357
36017	NY	Chenango	1995			163379		940367	0	944148	77201.5	217550	0	196794	2.1251e+06	414344	770820	67515.2	132.549	2327.62	1.35428e+06	346829	63.7277	83.7055
36017	NY	Chenango	1996			159431		924499	0	909797	99138.7	214019	0	189421	2.09287e+06	403440	701624	49001.1	130.905	2327.62	1.39124e+06	354439	66.4754	87.8542
36017	NY	Chenango	1997			155419		909941	0	905962	121408	211180	0	198273	2.09273e+06	409453	660685	46771.4	129.228	2327.62	1.43204e+06	362682	68.4295	88.5771
36017	NY	Chenango	1998			151759		859078	0	925546	103489	199328	0	205613	2.03987e+06	404941	657960	54403.4	127.931	2327.62	1.38191e+06	350537	67.7451	86.5651
36017	NY	Chenango	1999			148056		799737	0	976927	85832.8	185915	0	200855	2.01055e+06	386770	693757	53123.2	126.666	2327.62	1.3168e+06	333647	65.4942	86.2649
36017	NY	Chenango	2000			144302		749561	0	960903	69361.1	174587	0	210043	1.92413e+06	384630	659318	64244.5	125.444	2327.62	1.26481e+06	320386	65.7342	83.2971
36017	NY	Chenango	2001			148295		728061	0	976885	171411	169913	0	180070	2.02465e+06	349984	479397	-6862.79	131.095	2327.62	1.54525e+06	356846	76.322	101.961
36017	NY	Chenango	2002			151709		708850	0	1.12909e+06	285457	165735	0	197296	2.27511e+06	363030	432335	-31863.5	137.588	2327.62	1.84277e+06	394894	80.9972	108.777
36017	NY	Chenango	2003			146983		690052	0	872692	268013	161960	0	158924	1.97774e+06	320884	188611	-65460.3	135.82	2327.62	1.78913e+06	386345	90.4633	120.4
36017	NY	Chenango	2004			142195		671905	0	1.00857e+06	242849	158364	0	166278	2.06552e+06	324642	336794	-51458.8	134.048	2327.62	1.72873e+06	376100	83.6945	115.851
36017	NY	Chenango	2005			137349		655667	0	938182	222726	155205	0	152414	1.95392e+06	307620	275375	-60960.6	132.27	2327.62	1.67855e+06	368580	85.9066	119.817
36017	NY	Chenango	2006			132454		640497	0	897477	202294	152177	0	154251	1.87272e+06	306428	250512	-52707.8	130.493	2327.62	1.62221e+06	359136	86.6231	117.201
36017	NY	Chenango	2007			127449		624082	0	902815	183237	148965	0	150316	1.83758e+06	299281	261687	-52605	128.644	2327.62	1.5759e+06	351886	85.7592	117.577
36017	NY	Chenango	2008			124698		606664	0	832068	178233	144580	0	140949	1.74166e+06	285529	188349	-60984.3	129.166	2327.62	1.55332e+06	346513	89.1857	121.358
36017	NY	Chenango	2009			121793		591657	0	811977	174305	140750	0	125227	1.69973e+06	265977	155401	-78056.5	129.683	2327.62	1.54433e+06	344033	90.8573	129.347
36017	NY	Chenango	2010			118729		580040	0	895814	167522	137641	0	152093	1.76211e+06	289734	223194	-53535.4	130.196	2327.62	1.53891e+06	343270	87.3337	118.477
36017	NY	Chenango	2011			115505		571590	0	962513	159697	135331	0	145993	1.8093e+06	281324	267253	-64173.9	130.702	2327.62	1.54205e+06	345498	85.229	122.811
36017	NY	Chenango	2012			112958		566149	0	1.01417e+06	152352	133548	0	150234	1.84563e+06	283782	297089	-63796.4	131.476	2327.62	1.54854e+06	347579	83.9031	122.481
36017	NY	Chenango	2013			107792		576998	0	1.02809e+06	151811	136240	0	152411	1.86469e+06	288651	320754	-61056.9	129.156	2327.62	1.54393e+06	349708	82.7985	121.153
36017	NY	Chenango	2014			89166.1		520122	0	836998	141212	122954	0	126426	1.5875e+06	249380	266124	-50317.8	110.078	2327.62	1.32137e+06	299698	83.2362	120.177
36017	NY	Chenango	2015			85147.1		518272	0	797334	148935	122638	0	122734	1.54969e+06	245372	257919	-47812.6	108.403	2327.62	1.29177e+06	293185	83.3567	119.486
36017	NY	Chenango	2016			81191.4		523850	0	762092	160228	123898	0	118508	1.52736e+06	242406	243910	-49810.3	106.703	2327.62	1.28345e+06	292216	84.0306	120.548
36017	NY	Chenango	2017			77414.8		518682	0	721031	172124	122890	0	111710	1.48925e+06	234600	216235	-56120	105.135	2327.62	1.27302e+06	290720	85.4803	123.922
36017	NY	Chenango	2018			76541.5		481765	0	686195	182557	114274	0	97239.1	1.42706e+06	211513	140475	-79408.5	105.014	2327.62	1.28658e+06	290922	90.1563	137.543
36017	NY	Chenango	2019			75663		477962	0	707766	192487	113614	0	105043	1.45388e+06	218658	153594	-72449	104.882	2327.62	1.30028e+06	291107	89.4355	133.133
36017	NY	Chenango	2020																	2327.62
36023	NY	Cortland	1961																	1298.93
36023	NY	Cortland	1962																	1298.93
36023	NY	Cortland	1963																	1298.93
36023	NY	Cortland	1964																	1298.93
36023	NY	Cortland	1965																	1298.93
36023	NY	Cortland	1966																	1298.93
36023	NY	Cortland	1967																	1298.93
36023	NY	Cortland	1968																	1298.93
36023	NY	Cortland	1969																	1298.93
36023	NY	Cortland	1970																	1298.93
36023	NY	Cortland	1971																	1298.93
36023	NY	Cortland	1972																	1298.93
36023	NY	Cortland	1973																	1298.93
36023	NY	Cortland	1974																	1298.93
36023	NY	Cortland	1975																	1298.93
36023	NY	Cortland	1976																	1298.93
36023	NY	Cortland	1977																	1298.93
36023	NY	Cortland	1978																	1298.93
36023	NY	Cortland	1979																	1298.93
36023	NY	Cortland	1980																	1298.93
36023	NY	Cortland	1981																	1298.93
36023	NY	Cortland	1982																	1298.93
36023	NY	Cortland	1983																	1298.93
36023	NY	Cortland	1984																	1298.93
36023	NY	Cortland	1985			173612		981083	0	752716	1579.39	231150	0	165008	1.90899e+06	396157	758575	99289.5	121.708	1298.93	1.15042e+06	296868	60.263	74.9368
36023	NY	Cortland	1986			172397		947797	0	694547	1533.5	221974	0	149118	1.81627e+06	371092	699053	82572.9	121.604	1298.93	1.11722e+06	288519	61.5117	77.7487
36023	NY	Cortland	1987			171084		913749	0	703700	1448.17	212699	0	153710	1.78998e+06	366409	707273	86570.3	121.5	1298.93	1.08271e+06	279839	60.4871	76.3733
36023	NY	Cortland	1988			168130		899158	0	684051	2376.9	209604	0	149857	1.75372e+06	359462	693368	83834	120.305	1298.93	1.06035e+06	275628	60.4629	76.6779
36023	NY	Cortland	1989			165117		903460	0	684916	3326	210863	0	144030	1.75682e+06	354893	679292	73133.3	119.093	1298.93	1.07753e+06	281760	61.334	79.3928
36023	NY	Cortland	1990			161990		888033	0	757592	4253.17	207562	0	152324	1.81187e+06	359886	725785	74122.6	117.863	1298.93	1.08608e+06	285763	59.9427	79.4039
36023	NY	Cortland	1991			158771		869562	0	751014	5218.13	203490	0	150047	1.78457e+06	353537	713781	70010.6	116.614	1298.93	1.07078e+06	283526	60.0025	80.1971
36023	NY	Cortland	1992			155446		838290	0	824120	6161.58	196315	0	163386	1.82402e+06	359701	767081	78077	115.346	1298.93	1.05694e+06	281624	57.9455	78.2939
36023	NY	Cortland	1993			152764		795434	0	816271	7431.63	186279	0	169077	1.7719e+06	355356	715411	75913.8	114.577	1298.93	1.05649e+06	279442	59.6246	78.6373
36023	NY	Cortland	1994			149966		747322	0	811228	8740.39	175007	0	174212	1.71726e+06	349219	679263	76708	113.788	1298.93	1.03799e+06	272511	60.4448	78.0344
36023	NY	Cortland	1995			147066		701113	0	791159	10112	164129	0	159723	1.64945e+06	323852	634455	59762	112.974	1298.93	1.01499e+06	264090	61.5354	81.5465
36023	NY	Cortland	1996			144046		662793	0	756757	11566.3	155131	0	150200	1.57516e+06	305331	571361	46102.6	112.132	1298.93	1.0038e+06	259228	63.7268	84.9008
36023	NY	Cortland	1997			140962		628087	0	756535	13062.4	147188	0	155434	1.53865e+06	302623	535427	45704	111.26	1298.93	1.00322e+06	256919	65.2014	84.8974
36023	NY	Cortland	1998			133131		592734	0	735151	18055.8	137773	0	154111	1.47907e+06	291885	519004	46880.2	106.647	1298.93	960067	245005	64.9101	83.9388
36023	NY	Cortland	1999			125622		554717	0	750640	22748.4	128793	0	145611	1.45373e+06	274404	530393	40183.3	102.226	1298.93	923334	234220	63.515	85.3561
36023	NY	Cortland	2000			118406		518822	0	705938	27347.9	120317	0	146641	1.37051e+06	266959	485411	43997.3	97.983	1298.93	885102	222961	64.5818	83.5191
36023	NY	Cortland	2001			116283		497650	0	675859	107709	115272	0	122399	1.3975e+06	237671	338646	-5907.42	97.9244	1298.93	1.05886e+06	243578	75.7678	102.486
36023	NY	Cortland	2002			114150		480927	0	747318	199360	111285	0	129951	1.54175e+06	241235	280489	-26442.8	98.7059	1298.93	1.26127e+06	267678	81.8071	110.961
36023	NY	Cortland	2003			113299		476697	0	584984	184726	110440	0	108895	1.35971e+06	219335	139668	-42685.1	99.8278	1298.93	1.22004e+06	262020	89.7281	119.461
36023	NY	Cortland	2004			112362		472633	0	679083	163973	109640	0	115056	1.42805e+06	224696	249529	-31740.3	100.992	1298.93	1.17852e+06	256436	82.5266	114.126
36023	NY	Cortland	2005			111336		474426	0	634397	144670	110075	0	107675	1.36483e+06	217750	227522	-33320.1	102.198	1298.93	1.13731e+06	251070	83.3297	115.302
36023	NY	Cortland	2006			110213		471808	0	614483	128058	109599	0	107996	1.32456e+06	217595	204994	-33773.1	103.447	1298.93	1.11957e+06	251368	84.5236	115.521
36023	NY	Cortland	2007			108913		478227	0	630850	108179	111226	0	108448	1.32617e+06	219674	226545	-32159.4	104.664	1298.93	1.09962e+06	251834	82.9173	114.64
36023	NY	Cortland	2008			105902		481990	0	589951	128147	112097	0	105627	1.30599e+06	217724	178303	-39495.7	104.342	1298.93	1.12769e+06	257220	86.3473	118.14
36023	NY	Cortland	2009			102810		482961	0	581616	148838	112418	0	95043.1	1.31623e+06	207461	154145	-56544.4	104.009	1298.93	1.16208e+06	264005	88.2888	127.255
36023	NY	Cortland	2010			99649.2		489214	0	649782	169255	113887	0	119405	1.4079e+06	233292	209745	-38325.3	103.673	1298.93	1.19816e+06	271617	85.1023	116.428
36023	NY	Cortland	2011			96423.7		491021	0	702261	193360	114407	0	117702	1.48307e+06	232109	255296	-45147.2	103.34	1298.93	1.22777e+06	277256	82.7859	119.451
36023	NY	Cortland	2012			94285.1		502447	0	763903	225406	117152	0	126149	1.58604e+06	243301	291486	-47086.8	103.738	1298.93	1.29456e+06	290387	81.6218	119.353
36023	NY	Cortland	2013			92435.5		501213	0	804582	219019	116996	0	132919	1.61725e+06	249914	346859	-34280.2	104.486	1298.93	1.27039e+06	284194	78.5526	113.717
36023	NY	Cortland	2014			84796.5		495774	0	726481	204570	115605	0	118106	1.51162e+06	233711	294313	-39096.7	98.5482	1298.93	1.21731e+06	272808	80.53	116.729
36023	NY	Cortland	2015			84194.7		519009	0	751083	205130	120948	0	130261	1.55942e+06	251210	317053	-26163.2	100.68	1298.93	1.24236e+06	277373	79.6685	110.415
36023	NY	Cortland	2016			83479.9		511926	0	724867	208380	119404	0	109928	1.52865e+06	229332	235431	-59445.7	102.801	1298.93	1.29322e+06	288778	84.5988	125.921
36023	NY	Cortland	2017			83190.6		496861	0	737688	212278	116239	0	107229	1.53002e+06	223468	190080	-74838.8	105.594	1298.93	1.33994e+06	298306	87.5766	133.49
36023	NY	Cortland	2018			82125		509439	0	755437	225851	119130	0	115976	1.57285e+06	235106	221387	-62183.9	105.235	1298.93	1.35147e+06	297290	85.9245	126.449
36023	NY	Cortland	2019			80803.7		463792	0	700171	239758	108692	0	98896.3	1.48452e+06	207588	125632	-87696	104.541	1298.93	1.35889e+06	295284	91.5372	142.245
36023	NY	Cortland	2020																	1298.93
36025	NY	Delaware	1961																	3802.21
36025	NY	Delaware	1962																	3802.21
36025	NY	Delaware	1963																	3802.21
36025	NY	Delaware	1964																	3802.21
36025	NY	Delaware	1965																	3802.21
36025	NY	Delaware	1966																	3802.21
36025	NY	Delaware	1967																	3802.21
36025	NY	Delaware	1968																	3802.21
36025	NY	Delaware	1969																	3802.21
36025	NY	Delaware	1970																	3802.21
36025	NY	Delaware	1971																	3802.21
36025	NY	Delaware	1972																	3802.21
36025	NY	Delaware	1973																	3802.21
36025	NY	Delaware	1974																	3802.21
36025	NY	Delaware	1975																	3802.21
36025	NY	Delaware	1976																	3802.21
36025	NY	Delaware	1977																	3802.21
36025	NY	Delaware	1978																	3802.21
36025	NY	Delaware	1979																	3802.21
[truncated: 9,821 more rows]

## Sheet: AnimalCrop
FIPS	State	County	Year	AFoodLosskgN	AFoodLosskgP	ADepkgN	ADepkgP	ABiokgN	AFerkgN	AFixkgN	ABiokgP	AFerkgP	AImpkgN	AImpkgP	AInkgN	AInkgP	AFoodkgN	AFoodkgP	ANFoodkgN	ANFoodkgP	AExpFoodkgN	AExpFoodkgP	AExpAnikgN	AExpAnikgP	AProdAnikgN	AProdAnikgP	AProkgN	AProkgP	ASurkgN	ASurkgP	ANUE	APUE
10001	DE	Kent	1961
10001	DE	Kent	1962
10001	DE	Kent	1963
10001	DE	Kent	1964
10001	DE	Kent	1965
10001	DE	Kent	1966
10001	DE	Kent	1967
10001	DE	Kent	1968
10001	DE	Kent	1969
10001	DE	Kent	1970
10001	DE	Kent	1971
10001	DE	Kent	1972
10001	DE	Kent	1973
10001	DE	Kent	1974
10001	DE	Kent	1975
10001	DE	Kent	1976
10001	DE	Kent	1977
10001	DE	Kent	1978
10001	DE	Kent	1979
10001	DE	Kent	1980
10001	DE	Kent	1981
10001	DE	Kent	1982
10001	DE	Kent	1983
10001	DE	Kent	1984
10001	DE	Kent	1985			924958		956.158	3.64779e+06	4.40028e+06	277.062	1.2873e+06	0	0	8.97399e+06	1.28757e+06	1.31008e+06	241643	10308.3	1221.18	0	0	2.99028e+06	212702	1.0219e+06	229982	5.33257e+06	685549	3.64142e+06	602025	59.4225	53.2435
10001	DE	Kent	1986			927532		956.178	3.29212e+06	4.3588e+06	277.067	1.08674e+06	0	0	8.57941e+06	1.08701e+06	1.32762e+06	243953	11362.5	1349.01	0	0	2.79017e+06	180668	1.05948e+06	236230	5.18863e+06	662199	3.39078e+06	424813	60.4777	60.9192
10001	DE	Kent	1987			929857		956.151	3.33439e+06	4.29769e+06	277.06	1.1395e+06	0	0	8.56289e+06	1.13977e+06	1.34505e+06	246247	12411.5	1476.23	0	0	2.5539e+06	141064	1.11421e+06	245832	5.02557e+06	634619	3.53732e+06	505154	58.6901	55.6794
10001	DE	Kent	1988			930415		956.162	3.25983e+06	4.24911e+06	277.063	1.10967e+06	0	0	8.44031e+06	1.10995e+06	1.32236e+06	239865	12306.7	1463.29	0	0	2.29971e+06	87352	1.22264e+06	262792	4.85701e+06	591472	3.5833e+06	518477	57.5454	53.2882
10001	DE	Kent	1989			930587		956.174	3.25005e+06	4.35367e+06	277.066	1.02919e+06	0	0	8.53526e+06	1.02947e+06	1.31797e+06	236530	12201.8	1450.33	0	0	2.24413e+06	62333.3	1.33078e+06	280420	4.90508e+06	580734	3.63018e+06	448736	57.4685	56.411
10001	DE	Kent	1990			930546		956.161	3.68672e+06	4.43759e+06	277.063	1.12902e+06	0	0	9.05581e+06	1.1293e+06	1.31404e+06	233275	12096.7	1437.35	0	0	2.19877e+06	39974.6	1.44075e+06	298878	4.96566e+06	573565	4.09015e+06	555730	54.834	50.7896
10001	DE	Kent	1991			929868		955.303	3.65217e+06	4.39195e+06	276.814	1.08268e+06	0	27916.6	8.97494e+06	1.11088e+06	1.27684e+06	224317	11991.5	1424.36	0	0	1.87143e+06	0	1.57094e+06	321341	4.7312e+06	547082	4.24374e+06	563794	52.7157	49.2478
10001	DE	Kent	1992			928628		956.086	4.15878e+06	4.28237e+06	277.041	1.19484e+06	0	78339.2	9.37074e+06	1.27346e+06	1.25985e+06	218974	11886.2	1411.34	0	0	1.61069e+06	0	1.68948e+06	341967	4.5719e+06	562353	4.79883e+06	711105	48.7892	44.1595
10001	DE	Kent	1993			928494		956.217	4.04218e+06	4.54977e+06	277.079	1.18423e+06	0	109682	9.5214e+06	1.29419e+06	1.2613e+06	218902	10412.4	1236.84	0	0	1.56398e+06	0	1.8103e+06	367726	4.646e+06	587865	4.8754e+06	706323	48.7953	45.4235
10001	DE	Kent	1994			927373		956.125	4.07814e+06	4.86967e+06	277.052	1.21746e+06	0	149283	9.87614e+06	1.36702e+06	1.26344e+06	218913	8945.09	1063.1	0	0	1.50462e+06	0	1.97778e+06	401992	4.75479e+06	621968	5.12135e+06	745057	48.1442	45.4979
10001	DE	Kent	1995			924902		956.123	4.04953e+06	5.08278e+06	277.051	1.11555e+06	0	182758	1.00582e+07	1.29858e+06	1.28296e+06	222072	7484.31	890.137	0	0	1.43278e+06	0	2.10551e+06	429233	4.82874e+06	652195	5.22943e+06	646386	48.0081	50.2237
10001	DE	Kent	1996			921153		956.217	3.80246e+06	5.20488e+06	277.079	1.00904e+06	0	254086	9.92945e+06	1.26341e+06	1.28319e+06	221991	6030.13	717.955	0	0	1.14342e+06	0	2.2865e+06	466275	4.71914e+06	688984	5.21031e+06	574421	47.5267	54.5339
10001	DE	Kent	1997			915950		955.432	3.62863e+06	5.17782e+06	276.851	985899	0	324595	9.72335e+06	1.31077e+06	1.27492e+06	220563	4582.62	546.561	0	0	792420	0	2.41989e+06	495000	4.49181e+06	716110	5.23154e+06	594661	46.1961	54.6327
10001	DE	Kent	1998			907946		955.152	3.81385e+06	5.10804e+06	276.77	1.01268e+06	0	277844	9.83079e+06	1.2908e+06	1.2694e+06	220695	6495	813.446	0	0	976202	0	2.33018e+06	473825	4.58228e+06	695333	5.2485e+06	595466	46.6116	53.8684
10001	DE	Kent	1999			898670		956.303	4.25698e+06	4.96719e+06	277.104	986491	0	241323	1.01238e+07	1.22809e+06	1.28055e+06	223818	8416.77	1081.64	0	0	1.08819e+06	0	2.26446e+06	457343	4.64161e+06	682243	5.48218e+06	545849	45.8486	55.5531
10001	DE	Kent	2000			888203		956.225	4.23862e+06	4.87827e+06	277.081	1.02682e+06	0	227406	1.00061e+07	1.2545e+06	1.27381e+06	223791	10348.2	1351.17	0	0	1.10626e+06	0	2.24472e+06	449459	4.63514e+06	674602	5.37092e+06	579898	46.3233	53.7745
10001	DE	Kent	2001			876372		956.039	4.03776e+06	4.72825e+06	277.027	824461	0	177197	9.64334e+06	1.00194e+06	1.27369e+06	224998	12289.4	1622.08	0	0	1.42948e+06	0	2.04793e+06	424064	4.7634e+06	650684	4.87994e+06	351252	49.3957	64.9427
10001	DE	Kent	2002			861176		2774.7	4.56969e+06	4.72392e+06	804.883	935230	0	88566.6	1.01576e+07	1.0246e+06	1.26294e+06	224138	14204.3	1889.54	0	0	1.72192e+06	0	1.94229e+06	390444	4.94135e+06	616472	5.2162e+06	408130	48.6471	60.167
10001	DE	Kent	2003			840582		1595.38	3.39195e+06	4.88546e+06	742.797	685954	0	3308.32	9.1196e+06	690005	1.23672e+06	219197	13102.3	1763.11	0	0	1.80672e+06	0	2.01937e+06	371982	5.07592e+06	592942	4.04367e+06	97062.9	55.6595	85.933
10001	DE	Kent	2004			825769		2241.33	4.46554e+06	4.85828e+06	937.781	815130	0	0	1.01518e+07	816068	1.21333e+06	215433	11960.1	1631.82	0	0	2.06899e+06	73377.7	2.03466e+06	361529	5.32894e+06	651971	4.8229e+06	164097	52.4924	79.8917
10001	DE	Kent	2005			809706		2247.85	4.27235e+06	4.73815e+06	912.218	733156	0	0	9.82245e+06	734068	1.18457e+06	210840	10791.5	1497.55	0	0	1.90227e+06	84216.7	2.1398e+06	364074	5.23743e+06	660628	4.58502e+06	73439.9	53.321	89.9955
10001	DE	Kent	2006			792435		1865.39	4.1192e+06	4.74653e+06	1166.24	748117	0	0	9.66004e+06	749283	1.15245e+06	205505	9595.18	1360.12	0	0	2.11879e+06	102403	2.1304e+06	369569	5.41123e+06	678837	4.24881e+06	70446.3	56.0166	90.5982
10001	DE	Kent	2007			775481		743.138	4.35441e+06	4.60433e+06	253.911	737655	0	0	9.73496e+06	737909	1.13567e+06	203077	8385.23	1221.68	0	0	2.18453e+06	117577	2.16025e+06	375063	5.48884e+06	696939	4.24613e+06	40970.4	56.3827	94.4478
10001	DE	Kent	2008			765076		1552.87	3.65812e+06	4.47085e+06	1304.2	638900	0	0	8.8956e+06	640204	1.14398e+06	204830	7247.05	1087.24	0	0	2.09958e+06	79027.8	2.15536e+06	385621	5.40617e+06	670566	3.48943e+06	-30362	60.7735	104.743
10001	DE	Kent	2009			753515		295.089	3.46634e+06	4.18317e+06	68.4212	472208	0	1613.52	8.40333e+06	473890	1.18209e+06	211972	6127.34	954.976	0	0	1.68698e+06	0	2.23158e+06	406270	5.10678e+06	619197	3.29655e+06	-145307	60.7709	130.663
10001	DE	Kent	2010			740729		1373.36	3.88778e+06	4.14292e+06	521.384	705093	0	42794.7	8.7728e+06	748409	1.22582e+06	219774	5025.43	824.791	0	0	1.54434e+06	0	2.26759e+06	418312	5.04277e+06	638910	3.73002e+06	109499	57.4819	85.3691
10001	DE	Kent	2011			726724		771.073	4.16541e+06	4.0023e+06	295.415	636470	0	79179.4	8.8952e+06	715944	1.26427e+06	226784	3941.21	696.671	0	0	1.33583e+06	0	2.29321e+06	424398	4.89725e+06	651879	3.99796e+06	64065.8	55.0549	91.0516
10001	DE	Kent	2012			709018		852.054	4.33114e+06	4.02149e+06	209.975	636237	0	154557	9.06251e+06	791004	1.29038e+06	231423	2874.6	570.604	0	0	1.1524e+06	0	2.36944e+06	451413	4.8151e+06	683407	4.24741e+06	107597	53.1321	86.3974
10001	DE	Kent	2013			695054		364.717	3.37674e+06	4.54647e+06	9.21391	527353	0	368854	8.61863e+06	896216	1.20461e+06	213952	3216.47	579.94	0	0	133400	0	2.73194e+06	500127	4.07316e+06	714659	4.54546e+06	181557	47.26	79.7419
10001	DE	Kent	2014			692919		364.717	3.17598e+06	4.63988e+06	9.21391	406510	816110	567020	9.32525e+06	973539	1.152e+06	204294	3712.67	637.487	0	0	0	0	3.23951e+06	584325	4.39522e+06	789257	4.93004e+06	184282	47.1324	81.0709
10001	DE	Kent	2015			678541		364.717	3.13298e+06	4.62911e+06	9.21391	397038	1.36155e+06	674724	9.80254e+06	1.07177e+06	1.01519e+06	180013	4118.33	679.939	0	0	0	0	3.50494e+06	627551	4.52426e+06	808244	5.27828e+06	263528	46.1539	75.412
10001	DE	Kent	2016			663845		364.717	3.29936e+06	4.6563e+06	9.21391	424079	1.91445e+06	788403	1.05343e+07	1.21249e+06	917688	162678	4506.87	720.502	0	0	0	0	3.87529e+06	688524	4.79748e+06	851923	5.73683e+06	360569	45.5415	70.2622
10001	DE	Kent	2017			648878		364.717	3.57846e+06	4.65249e+06	9.21391	473253	2.28623e+06	864519	1.11664e+07	1.33778e+06	838102	148617	4878.62	759.207	0	0	0	0	4.19559e+06	741035	5.03857e+06	890411	6.12786e+06	447370	45.1225	66.5588
10001	DE	Kent	2018			639304		364.717	3.76961e+06	4.614e+06	9.21391	500656	2.49488e+06	904236	1.15182e+07	1.4049e+06	835256	147823	4668.48	727.167	0	0	0	0	4.28638e+06	756276	5.1263e+06	904826	6.39186e+06	500075	44.5063	64.4049
10001	DE	Kent	2019			629851		364.717	3.34517e+06	4.58756e+06	9.21391	388702	2.72396e+06	948062	1.12869e+07	1.33677e+06	832838	147104	4460.73	695.499	0	0	0	0	4.38695e+06	773172	5.22425e+06	920971	6.06266e+06	415802	46.2859	68.8951
10001	DE	Kent	2020
10003	DE	New Castle	1961
10003	DE	New Castle	1962
10003	DE	New Castle	1963
10003	DE	New Castle	1964
10003	DE	New Castle	1965
10003	DE	New Castle	1966
10003	DE	New Castle	1967
10003	DE	New Castle	1968
10003	DE	New Castle	1969
10003	DE	New Castle	1970
10003	DE	New Castle	1971
10003	DE	New Castle	1972
10003	DE	New Castle	1973
10003	DE	New Castle	1974
10003	DE	New Castle	1975
10003	DE	New Castle	1976
10003	DE	New Castle	1977
10003	DE	New Castle	1978
10003	DE	New Castle	1979
10003	DE	New Castle	1980
10003	DE	New Castle	1981
10003	DE	New Castle	1982
10003	DE	New Castle	1983
10003	DE	New Castle	1984
10003	DE	New Castle	1985			481123		0	1.71143e+06	1.21959e+06	0	490764	0	0	3.41214e+06	490764	323703	55087.8	7534.79	880.411	0	0	1.81446e+06	240365	102674	41182	2.24837e+06	337516	1.16377e+06	153248	65.8933	68.7735
10003	DE	New Castle	1986			477893		0	1.56204e+06	1.13475e+06	0	410280	0	0	3.17468e+06	410280	342713	57177.5	6645.05	782.163	0	0	1.73258e+06	231704	99666.9	39403.3	2.1816e+06	329067	993079	81212.9	68.7188	80.2055
10003	DE	New Castle	1987			474482		0	1.60255e+06	1.04616e+06	0	426786	0	0	3.12319e+06	426786	361987	59300	5747.15	683.023	0	0	1.64761e+06	222417	97648.6	37733.9	2.11299e+06	320134	1.0102e+06	106652	67.6549	75.0104
10003	DE	New Castle	1988			471001		0	1.54136e+06	1.08314e+06	0	420262	0	0	3.0955e+06	420262	356462	59004.3	6052.06	715.207	0	0	1.55879e+06	200208	123506	41198.1	2.04481e+06	301125	1.05069e+06	119137	66.0574	71.6518
10003	DE	New Castle	1989			467071		0	1.52595e+06	1.15429e+06	0	395004	0	0	3.14732e+06	395004	356649	59705.5	6360.88	747.827	0	0	1.5448e+06	190047	151125	44975.9	2.05893e+06	295477	1.08838e+06	99526.9	65.4186	74.8035
10003	DE	New Castle	1990			462688		0	1.68025e+06	1.21953e+06	0	429744	0	0	3.36247e+06	429744	355856	60222	6673.05	780.814	0	0	1.50464e+06	174877	180566	49083.9	2.04774e+06	284964	1.31473e+06	144780	60.8998	66.3101
10003	DE	New Castle	1991			457828		0	1.67533e+06	1.21951e+06	0	420564	0	0	3.35267e+06	420564	343862	58873.9	6988.6	814.17	0	0	1.38717e+06	149443	213117	53742.9	1.95114e+06	262874	1.40153e+06	157690	58.1967	62.5051
10003	DE	New Castle	1992			452571		0	1.86252e+06	1.2243e+06	0	457988	0	0	3.53939e+06	457988	336694	58353.7	7307.62	847.903	0	0	1.27581e+06	124527	246529	58551.1	1.86634e+06	242280	1.67305e+06	215708	52.7306	52.9009
10003	DE	New Castle	1993			447440		0	1.82493e+06	1.2984e+06	0	462268	0	0	3.57077e+06	462268	340936	58842.8	6237.31	746.138	0	0	1.37226e+06	138068	232023	55711.3	1.95146e+06	253369	1.61932e+06	208900	54.6508	54.8099
10003	DE	New Castle	1994			441820		0	1.85301e+06	1.38956e+06	0	482963	0	0	3.68438e+06	482963	350772	60285.7	5163.79	644.075	0	0	1.48548e+06	153377	220015	53286.2	2.06143e+06	267593	1.62295e+06	215371	55.9506	55.4064
10003	DE	New Castle	1995			435734		0	1.8518e+06	1.48391e+06	0	451151	0	0	3.77144e+06	451151	366783	62798.2	4087.3	541.753	0	0	1.60686e+06	170076	204703	50236.9	2.18243e+06	283653	1.58901e+06	167498	57.8672	62.8732
10003	DE	New Castle	1996			429289		0	1.76629e+06	1.55009e+06	0	418793	0	0	3.74567e+06	418793	379683	64803.4	3007.7	439.178	0	0	1.69184e+06	181809	191066	47454	2.2656e+06	294506	1.48007e+06	124287	60.4858	70.3225
10003	DE	New Castle	1997			422332		0	1.70847e+06	1.56368e+06	0	417570	0	0	3.69449e+06	417570	392021	66750.2	1923.74	336.203	0	0	1.71475e+06	185105	175289	44231.2	2.28398e+06	296423	1.4105e+06	121147	61.8214	70.9876
10003	DE	New Castle	1998			412235		0	1.72566e+06	1.66711e+06	0	428479	0	0	3.80501e+06	428479	388663	65862.7	5294.49	891.803	0	0	1.80863e+06	197562	161007	42582.6	2.36359e+06	306899	1.44141e+06	121580	62.118	71.6252
10003	DE	New Castle	1999			401734		0	1.81713e+06	1.71632e+06	0	411182	0	0	3.93518e+06	411182	389734	65794.2	8734.82	1458.88	0	0	1.84922e+06	203657	147964	40998.4	2.39565e+06	311908	1.53953e+06	99274.1	60.8777	75.8564
10003	DE	New Castle	2000			390878		0	1.73854e+06	1.79637e+06	0	425818	0	0	3.92579e+06	425818	382932	64336.5	12248.8	2038.09	0	0	1.91637e+06	212565	136347	39702.5	2.4479e+06	318642	1.47789e+06	107176	62.3542	74.8306
10003	DE	New Castle	2001			379615		0	1.55403e+06	1.80462e+06	0	336496	0	0	3.73826e+06	336496	374607	62706.2	15840.8	2630.17	0	0	1.92913e+06	216725	121097	37926.3	2.44067e+06	319987	1.29759e+06	16508.5	65.289	95.094
10003	DE	New Castle	2002			367714		0	1.7477e+06	1.88624e+06	0	384100	0	0	4.00165e+06	384100	371116	61849.9	19496.7	3232.78	0	0	2.06385e+06	238280	108090	36122	2.56256e+06	339485	1.4391e+06	44614.8	64.0374	88.3846
10003	DE	New Castle	2003			355860		0	1.29651e+06	1.83845e+06	0	271019	0	0	3.49082e+06	271019	360911	60819.6	17190.9	2843.5	0	0	2.07947e+06	248800	98044.2	33307.7	2.55562e+06	345771	935199	-74752.5	73.2098	127.582
10003	DE	New Castle	2004			343841		0	1.62101e+06	1.71909e+06	0	302165	0	0	3.68394e+06	302165	352116	60193.4	14826.8	2444.42	0	0	2.05603e+06	251581	87647.6	31094.8	2.51062e+06	345313	1.17332e+06	-43148.5	68.1503	114.28
10003	DE	New Castle	2005			331544		0	1.48413e+06	1.60007e+06	0	259446	0	0	3.41574e+06	259446	341296	59229.4	12418.8	2037.94	0	0	1.9813e+06	246413	78619.1	29131.1	2.41363e+06	336812	1.00211e+06	-77365.6	70.662	129.82
10003	DE	New Castle	2006			319042		0	1.38701e+06	1.49752e+06	0	257904	0	0	3.20357e+06	257904	329813	58147.9	9964.92	1623.7	0	0	1.92906e+06	243089	69209.6	27348.6	2.33805e+06	330209	865522	-72304.8	72.9826	128.036
10003	DE	New Castle	2007			308099		0	1.35847e+06	1.41883e+06	0	237847	0	0	3.0854e+06	237847	319468	57249.3	7493.02	1206.17	0	0	1.89363e+06	241457	60548.5	25607.1	2.28114e+06	325519	804260	-87672.9	73.9334	136.861
10003	DE	New Castle	2008			300711		0	1.30109e+06	1.41777e+06	0	223315	0	0	3.01957e+06	223315	329483	58130.4	7487.27	1203.02	0	0	1.95647e+06	254664	60754.2	25339.6	2.35419e+06	339338	665375	-116022	77.9646	151.955
10003	DE	New Castle	2009			292957		0	1.2841e+06	1.43395e+06	0	174216	0	0	3.01101e+06	174216	344977	59965.4	7480.67	1199.8	0	0	2.04195e+06	270896	60894.9	25024.7	2.4553e+06	357086	555711	-182870	81.544	204.967
10003	DE	New Castle	2010			284874		0	1.55893e+06	1.44083e+06	0	286499	0	0	3.28464e+06	286499	362179	62127.1	7473.47	1196.53	0	0	2.11737e+06	285508	61016.1	24739.5	2.54804e+06	373571	736597	-87071.3	77.5745	130.391
10003	DE	New Castle	2011			276505		0	1.74261e+06	1.45922e+06	0	272667	0	0	3.47834e+06	272667	375747	63655.5	7466.12	1193.3	0	0	2.18941e+06	298510	61068.3	24447.4	2.63369e+06	387806	844652	-115139	75.7168	142.227
10003	DE	New Castle	2012			267348		0	1.8709e+06	1.45533e+06	0	288185	0	0	3.59357e+06	288185	385136	64508	7458.7	1190.12	0	0	2.2389e+06	308519	61117.4	24219	2.69261e+06	398436	900958	-110251	74.9286	138.257
10003	DE	New Castle	2013			257010		0	1.53167e+06	1.54481e+06	0	249516	0	0	3.33348e+06	249516	324138	54240.1	7487.01	1152.34	0	0	2.0315e+06	260782	71209.5	26426.3	2.43434e+06	342601	899146	-93084.8	73.0269	137.306
10003	DE	New Castle	2014			255492		0	1.4933e+06	1.67559e+06	0	225272	0	0	3.42438e+06	225272	326856	54588	7823.86	1168.08	0	0	2.14744e+06	273212	84320.1	28987.7	2.56644e+06	357956	857938	-132684	74.9462	158.899
10003	DE	New Castle	2015			246899		0	1.46396e+06	1.68762e+06	0	214882	0	0	3.39848e+06	214882	293658	48851.2	7885.42	1141.53	0	0	2.14101e+06	270351	95696.1	31243.3	2.53825e+06	351587	860235	-136705	74.6877	163.619
10003	DE	New Castle	2016			238179		0	1.51767e+06	1.70991e+06	0	215607	0	0	3.46576e+06	215607	273258	45375.7	7946.6	1115.02	0	0	2.20524e+06	280216	108139	33690	2.59459e+06	360397	871173	-144789	74.8634	167.154
10003	DE	New Castle	2017			229320		0	1.5785e+06	1.69355e+06	0	218337	0	0	3.50136e+06	218337	256711	42625	8007.95	1088.61	0	0	2.25157e+06	289235	119957	36023	2.63625e+06	368971	865117	-150635	75.292	168.992
10003	DE	New Castle	2018			224071		0	1.64469e+06	1.69369e+06	0	271667	0	0	3.56246e+06	271667	260350	43239	6894.16	938.992	0	0	2.24824e+06	288648	118024	35290.8	2.63351e+06	368117	928942	-96450	73.9241	135.503
10003	DE	New Castle	2019			219343		0	1.43589e+06	1.69972e+06	0	182680	0	0	3.35495e+06	182680	264656	43963.9	5777.24	788.985	0	0	2.25038e+06	288808	116221	34594.2	2.63703e+06	368155	717920	-185475	78.6012	201.53
10003	DE	New Castle	2020
10005	DE	Sussex	1961
10005	DE	Sussex	1962
10005	DE	Sussex	1963
10005	DE	Sussex	1964
10005	DE	Sussex	1965
10005	DE	Sussex	1966
10005	DE	Sussex	1967
10005	DE	Sussex	1968
10005	DE	Sussex	1969
10005	DE	Sussex	1970
10005	DE	Sussex	1971
10005	DE	Sussex	1972
10005	DE	Sussex	1973
10005	DE	Sussex	1974
10005	DE	Sussex	1975
10005	DE	Sussex	1976
10005	DE	Sussex	1977
10005	DE	Sussex	1978
10005	DE	Sussex	1979
10005	DE	Sussex	1980
10005	DE	Sussex	1981
10005	DE	Sussex	1982
10005	DE	Sussex	1983
10005	DE	Sussex	1984
10005	DE	Sussex	1985			1.56454e+06		0	3.3103e+06	8.32906e+06	0	955735	1.21683e+07	3.36411e+06	2.53722e+07	4.31984e+06	1.23849e+06	233738	5711.18	713.48	0	0	0	0	9.78884e+06	1.79109e+06	1.1033e+07	2.02555e+06	1.43392e+07	2.2943e+06	43.4847	46.8893
10005	DE	Sussex	1986			1.56094e+06		0	2.99131e+06	8.04908e+06	0	793859	1.26654e+07	3.43812e+06	2.52667e+07	4.23198e+06	1.19627e+06	227049	3859.52	504.998	0	0	0	0	9.88969e+06	1.80437e+06	1.10898e+07	2.03192e+06	1.41769e+07	2.20006e+06	43.891	48.0135
10005	DE	Sussex	1987			1.5566e+06		0	3.03486e+06	7.76195e+06	0	811064	1.37462e+07	3.63549e+06	2.60996e+07	4.44656e+06	1.15374e+06	220313	1988.46	294.338	0	0	0	0	1.02589e+07	1.8659e+06	1.14146e+07	2.08651e+06	1.4685e+07	2.36004e+06	43.7348	46.9242
10005	DE	Sussex	1988			1.56356e+06		9638.65	3.09573e+06	7.35023e+06	1034.19	782454	1.44434e+07	3.74686e+06	2.64626e+07	4.53034e+06	1.13096e+06	218436	2282.84	323.722	0	0	0	0	1.04793e+07	1.90959e+06	1.16125e+07	2.12835e+06	1.485e+07	2.40199e+06	43.8829	46.9799
10005	DE	Sussex	1989			1.56966e+06		9638.65	3.23456e+06	7.22703e+06	1034.19	727190	1.47902e+07	3.81129e+06	2.68311e+07	4.53952e+06	1.13895e+06	221605	2574.92	352.869	0	0	0	0	1.06947e+07	1.95166e+06	1.18363e+07	2.17362e+06	1.49948e+07	2.3659e+06	44.114	47.8821
10005	DE	Sussex	1990			1.57517e+06		9638.65	3.82356e+06	7.10432e+06	1034.19	796201	1.51217e+07	3.87242e+06	2.76344e+07	4.66966e+06	1.14718e+06	224805	2864.65	381.774	0	0	0	0	1.09066e+07	1.99261e+06	1.20567e+07	2.21779e+06	1.55777e+07	2.45186e+06	43.6292	47.4937
10005	DE	Sussex	1991			1.58001e+06		9638.65	3.89919e+06	6.65321e+06	1034.19	746205	1.62958e+07	4.08011e+06	2.84378e+07	4.82735e+06	1.10755e+06	219914	3151.98	410.431	0	0	0	0	1.12601e+07	2.05875e+06	1.23708e+07	2.27907e+06	1.6067e+07	2.54828e+06	43.5013	47.2116
10005	DE	Sussex	1992			1.58426e+06		9638.65	4.57209e+06	6.21337e+06	1034.19	797240	1.70167e+07	4.19409e+06	2.93961e+07	4.99236e+06	1.09061e+06	219011	3436.84	438.834	0	0	0	0	1.14644e+07	2.0977e+06	1.25584e+07	2.31715e+06	1.68377e+07	2.67521e+06	42.7215	46.414
10005	DE	Sussex	1993			1.58693e+06		9638.65	4.72381e+06	6.50134e+06	1034.19	822084	1.65618e+07	4.12633e+06	2.93836e+07	4.94944e+06	1.18419e+06	233860	4032.61	500.976	0	0	0	0	1.14355e+07	2.09159e+06	1.26237e+07	2.32596e+06	1.67598e+07	2.62349e+06	42.9619	46.9943
10005	DE	Sussex	1994			1.58906e+06		9638.65	5.13534e+06	6.76572e+06	1034.19	873222	1.66415e+07	4.17237e+06	3.01413e+07	5.04662e+06	1.30995e+06	254409	4624.73	562.734	0	0	0	0	1.17036e+07	2.13901e+06	1.30182e+07	2.39398e+06	1.71231e+07	2.65265e+06	43.1906	47.4372
10005	DE	Sussex	1995			1.59007e+06		9638.65	5.40487e+06	6.91595e+06	1034.19	824835	1.62054e+07	4.09902e+06	3.01259e+07	4.92489e+06	1.44262e+06	276284	5213.11	624.095	0	0	0	0	1.16714e+07	2.13209e+06	1.31192e+07	2.409e+06	1.70067e+07	2.51589e+06	43.5479	48.9147
10005	DE	Sussex	1996			1.58957e+06		9638.65	5.40308e+06	7.04957e+06	1034.19	766675	1.64531e+07	4.16879e+06	3.05049e+07	4.9365e+06	1.56398e+06	296191	5797.64	685.049	0	0	0	0	1.19364e+07	2.1787e+06	1.35062e+07	2.47558e+06	1.69987e+07	2.46092e+06	44.2755	50.1484
10005	DE	Sussex	1997			1.58613e+06		9638.65	5.43741e+06	7.15955e+06	1034.19	768550	1.62025e+07	4.12892e+06	3.03952e+07	4.8985e+06	1.6603e+06	311695	6378.21	745.584	0	0	0	0	1.19026e+07	2.17113e+06	1.35692e+07	2.48357e+06	1.6826e+07	2.41493e+06	44.6427	50.7007
10005	DE	Sussex	1998			1.5693e+06		9638.65	5.82287e+06	6.80797e+06	1034.19	770429	1.65163e+07	4.16822e+06	3.0726e+07	4.93969e+06	1.58498e+06	295813	9237.59	1155.61	0	0	0	0	1.19913e+07	2.18911e+06	1.35855e+07	2.48608e+06	1.71405e+07	2.45361e+06	44.215	50.3287
10005	DE	Sussex	1999			1.54993e+06		9638.65	6.72035e+06	6.452e+06	1034.19	734381	1.70465e+07	4.25622e+06	3.17785e+07	4.99163e+06	1.52688e+06	282990	12137.8	1571.45	0	0	0	0	1.22325e+07	2.23434e+06	1.37715e+07	2.5189e+06	1.8007e+07	2.47273e+06	43.336	50.4624
10005	DE	Sussex	2000			1.52819e+06		9638.65	6.81084e+06	6.22636e+06	1034.19	738412	1.82656e+07	4.49965e+06	3.28406e+07	5.2391e+06	1.45595e+06	267615	15081.2	1993.48	0	0	0	0	1.27816e+07	2.33508e+06	1.42527e+07	2.60469e+06	1.8588e+07	2.63441e+06	43.3995	49.7164
10005	DE	Sussex	2001			1.50393e+06		9638.65	6.38311e+06	5.66677e+06	1034.19	567229	1.7389e+07	4.51189e+06	3.09525e+07	5.08015e+06	1.37369e+06	250625	18070.7	2422.06	0	0	0	0	1.2201e+07	2.32796e+06	1.35927e+07	2.58101e+06	1.73597e+07	2.49915e+06	43.9149	50.8057
10005	DE	Sussex	2002			1.47521e+06		9791.82	7.22489e+06	5.48953e+06	1070.66	634111	1.73186e+07	4.31458e+06	3.15181e+07	4.94976e+06	1.28167e+06	231443	21077.1	2853.29	0	0	0	0	1.21774e+07	2.25748e+06	1.34801e+07	2.49178e+06	1.80379e+07	2.45799e+06	42.7695	50.3413
10005	DE	Sussex	2003			1.45436e+06		9791.82	5.38899e+06	5.30597e+06	1070.66	457916	1.72877e+07	3.73499e+06	2.94468e+07	4.19398e+06	1.31027e+06	236168	18707.9	2541.08	0	0	0	0	1.21882e+07	2.03941e+06	1.35171e+07	2.27812e+06	1.59297e+07	1.91586e+06	45.9035	54.3189
10005	DE	Sussex	2004			1.43222e+06		9791.82	6.97631e+06	5.18919e+06	1070.66	573440	1.62614e+07	3.30767e+06	2.98689e+07	3.88218e+06	1.34433e+06	241947	16354.5	2230.95	0	0	0	0	1.18141e+07	1.89111e+06	1.31747e+07	2.13528e+06	1.66942e+07	1.7469e+06	44.1085	55.0021
10005	DE	Sussex	2005			1.4103e+06		9791.82	6.43874e+06	5.023e+06	1070.66	515889	1.68174e+07	3.17229e+06	2.96992e+07	3.68925e+06	1.36679e+06	245574	14018.7	1923.13	0	0	0	0	1.20442e+07	1.83898e+06	1.3425e+07	2.08648e+06	1.62742e+07	1.60278e+06	45.2033	56.5555
10005	DE	Sussex	2006			1.38596e+06		9791.82	6.18854e+06	5.33652e+06	1070.66	547947	1.54961e+07	3.0555e+06	2.84169e+07	3.60452e+06	1.39222e+06	249098	11701.1	1617.68	0	0	0	0	1.15813e+07	1.80898e+06	1.29852e+07	2.05969e+06	1.54317e+07	1.54483e+06	45.6954	57.1419
10005	DE	Sussex	2007			1.36073e+06		18898.9	6.22176e+06	5.36867e+06	2816.75	607066	1.5047e+07	2.9824e+06	2.80171e+07	3.59228e+06	1.41824e+06	253083	9412.65	1316.15	0	0	0	0	1.13902e+07	1.78313e+06	1.28178e+07	2.03753e+06	1.51993e+07	1.55475e+06	45.75	56.7197
10005	DE	Sussex	2008			1.333e+06		18898.9	5.55921e+06	5.45927e+06	2816.75	463397	1.39039e+07	2.94842e+06	2.62743e+07	3.41464e+06	1.46584e+06	263360	9733.93	1341.97	0	0	0	0	1.09161e+07	1.77548e+06	1.23917e+07	2.04018e+06	1.38825e+07	1.37446e+06	47.1629	59.7481
10005	DE	Sussex	2009			1.30293e+06		18898.9	5.33435e+06	5.44631e+06	2816.75	393725	1.37413e+07	3.03731e+06	2.58438e+07	3.43385e+06	1.54221e+06	278840	10052.1	1367.48	0	0	0	0	1.08789e+07	1.81697e+06	1.24312e+07	2.09718e+06	1.34126e+07	1.33667e+06	48.1012	61.0736
10005	DE	Sussex	2010			1.27056e+06		18898.9	6.07564e+06	5.53634e+06	2816.75	580534	1.2949e+07	2.97604e+06	2.58504e+07	3.55939e+06	1.60281e+06	291426	10367.1	1392.67	0	0	0	0	1.06013e+07	1.80434e+06	1.22145e+07	2.09716e+06	1.36359e+07	1.46224e+06	47.2508	58.9189
10005	DE	Sussex	2011			1.23595e+06		18898.9	6.54038e+06	5.50348e+06	2816.75	579786	1.22186e+07	2.85725e+06	2.55173e+07	3.43985e+06	1.68012e+06	306987	10678.7	1417.53	0	0	0	0	1.02577e+07	1.75708e+06	1.19485e+07	2.06548e+06	1.35688e+07	1.37437e+06	46.8252	60.0458
10005	DE	Sussex	2012			1.20935e+06		18898.9	6.77996e+06	5.50508e+06	2816.75	600788	1.19295e+07	2.9687e+06	2.54428e+07	3.5723e+06	1.73729e+06	318971	10986.9	1442.05	0	0	0	0	1.01366e+07	1.80286e+06	1.18849e+07	2.12327e+06	1.35579e+07	1.44903e+06	46.7123	59.437
10005	DE	Sussex	2013			1.19352e+06		18898.9	6.00696e+06	5.95902e+06	2816.75	442843	1.29942e+07	3.08775e+06	2.61726e+07	3.53341e+06	1.63636e+06	298974	9454.4	1212.24	0	0	0	0	1.04353e+07	1.80137e+06	1.20811e+07	2.10155e+06	1.40915e+07	1.43186e+06	46.1594	59.4766
10005	DE	Sussex	2014			1.21021e+06		18898.9	5.85333e+06	6.2545e+06	2816.75	409099	1.42856e+07	3.366e+06	2.76225e+07	3.77791e+06	1.60793e+06	293062	8418.09	1096.33	0	0	0	0	1.12382e+07	1.93558e+06	1.28546e+07	2.22974e+06	1.47679e+07	1.54818e+06	46.5366	59.0203
10005	DE	Sussex	2015			1.1943e+06		18898.9	5.79341e+06	6.04503e+06	2816.75	493292	1.41855e+07	3.3295e+06	2.72371e+07	3.82561e+06	1.43968e+06	262797	7131.04	947.567	0	0	0	0	1.11218e+07	1.9142e+06	1.25686e+07	2.17795e+06	1.46685e+07	1.64767e+06	46.1452	56.9307
10005	DE	Sussex	2016			1.17746e+06		18898.9	6.04314e+06	6.04941e+06	2816.75	549142	1.44267e+07	3.3795e+06	2.77156e+07	3.93146e+06	1.33103e+06	242882	5892.72	804.38	0	0	0	0	1.13747e+07	1.95532e+06	1.27116e+07	2.19901e+06	1.5004e+07	1.73245e+06	45.8644	55.9336
10005	DE	Sussex	2017			1.15969e+06		18898.9	6.3266e+06	6.06756e+06	2816.75	729660	1.42975e+07	3.35835e+06	2.78702e+07	4.09083e+06	1.24261e+06	226512	4702.07	666.651	0	0	0	0	1.14742e+07	1.97048e+06	1.27215e+07	2.19766e+06	1.51487e+07	1.89317e+06	45.6455	53.7216
10005	DE	Sussex	2018			1.14206e+06		18898.9	6.65738e+06	5.89564e+06	2816.75	901100	1.4623e+07	3.41038e+06	2.8337e+07	4.3143e+06	1.2521e+06	228533	4709.22	667.397	0	0	0	0	1.16005e+07	1.9914e+06	1.28573e+07	2.2206e+06	1.54797e+07	2.0937e+06	45.3729	51.4707
10005	DE	Sussex	2019			1.12391e+06		18898.9	6.04717e+06	5.74166e+06	2816.75	452728	1.5006e+07	3.47356e+06	2.79377e+07	3.92911e+06	1.26153e+06	230543	4716.34	668.138	0	0	0	0	1.1751e+07	2.01641e+06	1.30172e+07	2.24762e+06	1.49204e+07	1.68149e+06	46.5938	57.2044
10005	DE	Sussex	2020
11001	DC	District of Columbia	1961
11001	DC	District of Columbia	1962
11001	DC	District of Columbia	1963
11001	DC	District of Columbia	1964
11001	DC	District of Columbia	1965
11001	DC	District of Columbia	1966
11001	DC	District of Columbia	1967
11001	DC	District of Columbia	1968
11001	DC	District of Columbia	1969
11001	DC	District of Columbia	1970
11001	DC	District of Columbia	1971
11001	DC	District of Columbia	1972
11001	DC	District of Columbia	1973
11001	DC	District of Columbia	1974
11001	DC	District of Columbia	1975
11001	DC	District of Columbia	1976
11001	DC	District of Columbia	1977
11001	DC	District of Columbia	1978
11001	DC	District of Columbia	1979
11001	DC	District of Columbia	1980
11001	DC	District of Columbia	1981
11001	DC	District of Columbia	1982
11001	DC	District of Columbia	1983
11001	DC	District of Columbia	1984
11001	DC	District of Columbia	1985			0							0	0	0	0							0	0			0	0	0	0
11001	DC	District of Columbia	1986			0							0	0	0	0							0	0			0	0	0	0
11001	DC	District of Columbia	1987			0							0	0	0	0							0	0			0	0	0	0
11001	DC	District of Columbia	1988			0							0	0	0	0							0	0			0	0	0	0
11001	DC	District of Columbia	1989			0							0	0	0	0							0	0			0	0	0	0
11001	DC	District of Columbia	1990			0							0	0	0	0							0	0			0	0	0	0
11001	DC	District of Columbia	1991			0							0	0	0	0							0	0			0	0	0	0
11001	DC	District of Columbia	1992			0							0	0	0	0							0	0			0	0	0	0
11001	DC	District of Columbia	1993			0							0	0	0	0							0	0			0	0	0	0
11001	DC	District of Columbia	1994			0							0	0	0	0							0	0			0	0	0	0
11001	DC	District of Columbia	1995			0							0	0	0	0							0	0			0	0	0	0
11001	DC	District of Columbia	1996			0							0	0	0	0							0	0			0	0	0	0
11001	DC	District of Columbia	1997			0							0	0	0	0							0	0			0	0	0	0
11001	DC	District of Columbia	1998			0							0	0	0	0							0	0			0	0	0	0
11001	DC	District of Columbia	1999			0							0	0	0	0							0	0			0	0	0	0
11001	DC	District of Columbia	2000			0							0	0	0	0							0	0			0	0	0	0
11001	DC	District of Columbia	2001			0							0	0	0	0							0	0			0	0	0	0
11001	DC	District of Columbia	2002			0							0	0	0	0							0	0			0	0	0	0
11001	DC	District of Columbia	2003			0							0	0	0	0							0	0			0	0	0	0
11001	DC	District of Columbia	2004			0							0	0	0	0							0	0			0	0	0	0
11001	DC	District of Columbia	2005			0							0	0	0	0							0	0			0	0	0	0
11001	DC	District of Columbia	2006			0							0	0	0	0							0	0			0	0	0	0
11001	DC	District of Columbia	2007			0							0	0	0	0							0	0			0	0	0	0
11001	DC	District of Columbia	2008			0							0	0	0	0							0	0			0	0	0	0
11001	DC	District of Columbia	2009			0							0	0	0	0							0	0			0	0	0	0
11001	DC	District of Columbia	2010			0							0	0	0	0							0	0			0	0	0	0
11001	DC	District of Columbia	2011			0							0	0	0	0							0	0			0	0	0	0
11001	DC	District of Columbia	2012			0							0	0	0	0							0	0			0	0	0	0
11001	DC	District of Columbia	2013			0							0	0	0	0							0	0			0	0	0	0
11001	DC	District of Columbia	2014			0							0	0	0	0							0	0			0	0	0	0
11001	DC	District of Columbia	2015			0							0	0	0	0							0	0			0	0	0	0
11001	DC	District of Columbia	2016			0							0	0	0	0							0	0			0	0	0	0
11001	DC	District of Columbia	2017			0							0	0	0	0							0	0			0	0	0	0
11001	DC	District of Columbia	2018			0							0	0	0	0							0	0			0	0	0	0
11001	DC	District of Columbia	2019			0							0	0	0	0							0	0			0	0	0	0
11001	DC	District of Columbia	2020
24001	MD	Allegany	1961
24001	MD	Allegany	1962
24001	MD	Allegany	1963
24001	MD	Allegany	1964
24001	MD	Allegany	1965
24001	MD	Allegany	1966
24001	MD	Allegany	1967
24001	MD	Allegany	1968
24001	MD	Allegany	1969
24001	MD	Allegany	1970
24001	MD	Allegany	1971
24001	MD	Allegany	1972
24001	MD	Allegany	1973
24001	MD	Allegany	1974
24001	MD	Allegany	1975
24001	MD	Allegany	1976
24001	MD	Allegany	1977
24001	MD	Allegany	1978
24001	MD	Allegany	1979
24001	MD	Allegany	1980
24001	MD	Allegany	1981
24001	MD	Allegany	1982
24001	MD	Allegany	1983
24001	MD	Allegany	1984
24001	MD	Allegany	1985			152770		0	270371	300427	0	113845	0	0	723567	113845	41710.4	8903.8	234.562	35.1252	239.389	47.8777	562453	41504.8	68966.1	37041.8	673604	87533.5	49963.6	26311.4	93.0948	76.8884
24001	MD	Allegany	1986			150383		0	252317	300801	0	101880	0	0	703500	101880	41586.2	8913.22	118.15	17.6927	146.365	29.2731	576332	47121.5	62681.8	35720.1	680864	91801.7	22635.9	10078.2	96.7824	90.1078
24001	MD	Allegany	1987			148205		0	265242	300098	0	114207	0	0	713545	114207	41547.3	8941.51	0	0	52.0631	10.4126	591927	53009.3	56433.1	34400.4	689959	96361.6	23586.2	17845.2	96.6945	84.3747
24001	MD	Allegany	1988			145607		0	252701	313613	0	111853	0	0	711922	111853	36389.9	7822.52	0	0	65.9897	13.1979	602723	54590.8	55142	33998.3	694321	96424.8	17600.9	15428.6	97.5277	86.2064
24001	MD	Allegany	1989			143670		0	241386	329264	0	101660	0	0	714320	101660	31461.4	6745.99	0	0	80.2505	16.0501	622135	57671.4	53751.4	33587.2	707428	98020.6	6892.01	3639.77	99.0352	96.4197
24001	MD	Allegany	1990			141231		0	259763	341927	0	108047	0	0	742921	108047	26483.7	5661.84	0	0	95.1594	19.0319	638280	60293.4	52224.6	33160.6	717083	99134.8	25837.7	8912.51	96.5221	91.7513
24001	MD	Allegany	1991			138905		0	255961	356297	0	106583	0	0	751163	106583	21154.9	4508.69	0	0	110.21	22.042	656551	63258.4	50566	32732.9	728382	100522	22781.2	6060.7	96.9672	94.3136
24001	MD	Allegany	1992			136737		0	284810	376504	0	118182	0	0	798052	118182	16231	3416.14	0	0	125.48	25.096	686403	67617.6	48676.4	32290.7	751436	103350	46615.8	14832.7	94.1588	87.4493
24001	MD	Allegany	1993			136109		0	274001	364719	0	114482	0	0	774829	114482	15216	3205.63	0.251957	0.031362	101.623	20.3246	680066	65810.9	47418.2	32281.4	742803	101318	32026.1	13163.6	95.8667	88.5016
24001	MD	Allegany	1994			134829		0	269266	353683	0	113201	0	0	757779	113201	14230.3	3002.69	0.500373	0.0622832	78.4573	15.6915	677332	64674.4	46314	32290.3	737956	99983.1	19822.9	13217.5	97.3841	88.3239
24001	MD	Allegany	1995			132652		0	261830	345156	0	99884.3	0	0	739637	99884.3	13378.4	2826.9	0.748851	0.0932123	55.878	11.1756	684530	65192.3	45157.6	32287.4	743123	100318	-3485.42	-433.572	100.471	100.434
24001	MD	Allegany	1996			130386		0	242355	337337	0	88295.9	0	0	710078	88295.9	12477.3	2641.68	0.996304	0.124014	33.4047	6.68095	688970	65090.3	44044.5	32301.4	745527	100040	-35448.7	-11744.3	104.992	113.301
24001	MD	Allegany	1997			128041		0	234087	328689	0	86038.6	0	0	690817	86038.6	11612.3	2461.7	1.24327	0.154755	11.0339	2.20677	695063	65427.6	42913.5	32304.1	749601	100196	-58784	-14157.1	108.509	116.454
24001	MD	Allegany	1998			126678		0	248648	311706	0	86962.7	0	0	687032	86962.7	13643.3	2797.76	594.02	107.487	8.74065	1.74813	685961	63084.5	42978.6	33227	743186	99218.5	-56154.5	-12255.8	108.173	114.093
24001	MD	Allegany	1999			125147		0	279062	294059	0	83444.6	0	0	698269	83444.6	15611.5	3123.2	1175	212.683	6.49028	1.29806	677229	60834.9	43050.1	34149.3	737073	98321.3	-38803.9	-14876.8	105.557	117.828
24001	MD	Allegany	2000			123425		0	282373	278253	0	86237.6	0	0	684052	86237.6	17539.4	3442.1	1745.86	316.046	4.28746	0.857493	667880	58440.2	43101.8	35063.6	730271	97262.8	-46219.6	-11025.1	106.757	112.785
24001	MD	Allegany	2001			121091		0	267299	265551	0	68342.8	0	0	653942	68342.8	19512.4	3770.85	2317.14	419.485	2.13427	0.426855	665380	57111.1	43188.7	36008.7	730400	97310.6	-76458.4	-28967.8	111.692	142.386
24001	MD	Allegany	2002			119193		2952.01	300441	250340	945.532	74689.9	0	0	672925	75635.5	21474.5	4097.95	2883.3	521.997	0	0	661675	55543	43234	36933.6	729267	97096.5	-56341.5	-21461.1	108.373	128.374
24001	MD	Allegany	2003			114303		5904.03	216999	242509	1891.07	49969.3	0	0	579714	51860.4	23314.5	4326.82	4067.94	663.127	0	0	649164	55164.4	41561.1	35793.8	718108	95948.1	-138394	-44087.7	123.873	185.012
24001	MD	Allegany	2004			109583		8856.04	268160	227905	2836.6	53328.6	0	0	614505	56165.2	25295.7	4578.68	5302.4	810.699	0	0	637610	54927.5	39901.2	34681.5	708109	94998.4	-93604.5	-38833.2	115.233	169.141
24001	MD	Allegany	2005			105049		11808.1	246708	216533	3782.13	43297.2	0	0	580098	47079.3	27353.6	4840.56	6582.7	963.796	0	0	625317	54572.5	38241.8	33557	697495	93933.8	-117397	-46854.5	120.237	199.522
24001	MD	Allegany	2006			100436		14760.1	237838	201082	4727.66	42667	0	0	554115	47394.7	29518.4	5118.21	7907.15	1122.1	0	0	611164	54098.1	36583.4	32445.8	685173	92784.2	-131058	-45389.5	123.652	195.769
24001	MD	Allegany	2007			95970.3		17712.1	243014	189212	5673.19	38465.4	0	0	545908	44138.6	31838.5	5419.04	9301.35	1289.14	0	0	601332	54225.5	34933.4	31332.2	677405	92265.8	-131497	-48127.2	124.088	209.037
24001	MD	Allegany	2008			93719.8		20664.1	217146	199484	6618.73	33834.9	0	0	531013	40453.7	36843.7	6153.68	8998.96	1225.32	0	0	607990	55387.4	36263.1	31290.1	690095	94056.5	-159082	-53602.8	129.958	232.504
24001	MD	Allegany	2009			91471		23616.1	204928	211157	7564.26	25288	0	0	531173	32852.2	41777.7	6875.25	8684	1159.73	0	0	614934	56569.2	37274.3	31231.9	702670	95836.1	-171497	-62983.9	132.287	291.719
24001	MD	Allegany	2010			89063.1		0	237404	217639	0	40879	0	0	544106	40879	46707.4	7596.17	8365.28	1093.61	0	0	620013	57701.6	38123.4	31172	713209	97563.3	-169103	-56684.4	131.079	238.664
24001	MD	Allegany	2011			86549.7		5098.68	256436	221393	2595.28	36900.8	0	0	569477	39496	51707	8329.74	8048.35	1027.7	0	0	626711	59482.7	38885.7	31097.6	725352	99937.7	-155875	-60441.7	127.372	253.032
24001	MD	Allegany	2012			83990.9		0	262000	225658	0	36496.2	0	0	571650	36496.2	56856.2	9083.72	7732.2	961.857	0	0	630160	60453.1	39582.7	31024.7	734332	101523	-162682	-65027.2	128.458	278.175
24001	MD	Allegany	2013			80391.8		6854.99	215255	206799	2930.85	29769.9	0	0	509300	32700.7	44239.7	7074.86	8148.68	1012.2	0	0	572545	51692	32810.9	29121.3	657744	88900.4	-148444	-56199.7	129.147	271.861
24001	MD	Allegany	2014			69693.2		6854.99	197535	185989	2930.85	27306.3	0	0	460072	30237.1	35103.1	5717	7285.88	916.607	0	0	506940	43623.5	31048	27483.1	580377	77740.2	-120305	-47503.1	126.149	257.102
24001	MD	Allegany	2015			66492.7		6854.99	188505	184612	2930.85	28722.7	0	0	446465	31653.5	30136.1	5024.57	7208.11	918.603	0	0	516521	47192.1	29305.8	25856.3	583171	78991.6	-136706	-47338	130.62	249.551
24001	MD	Allegany	2016			63318.7		6854.99	181154	181962	2930.85	30913.6	0	0	433290	33844.4	25236.9	4346.75	7129.5	920.566	0	0	527326	51081.1	27560.2	24229.1	587252	80577.5	-153963	-46733	135.533	238.082
24001	MD	Allegany	2017			60278.8		6854.99	230063	179248	2930.85	29659.3	0	0	476445	32590.2	21715	3987.26	7071.47	926.483	0	0	535742	54595.9	25808.9	22600.2	590337	82109.9	-113893	-49519.7	123.905	251.947
24001	MD	Allegany	2018			58919.7		6854.99	225341	175067	2930.85	28703.7	0	0	466183	31634.5	21434.1	3919.74	6473.57	848.392	0	0	529445	53672.3	25510.1	22517.5	582863	80957.9	-116680	-49323.3	125.029	255.916
24001	MD	Allegany	2019			57712.5		6854.99	220457	171376	2930.85	27315.1	0	0	456400	30246	21275.3	3874.02	5892.32	772.487	0	0	524923	53024.4	25205.5	22434.5	577296	80105.4	-120896	-49859.4	126.489	264.846
24001	MD	Allegany	2020
24003	MD	Anne Arundel	1961
24003	MD	Anne Arundel	1962
24003	MD	Anne Arundel	1963
24003	MD	Anne Arundel	1964
24003	MD	Anne Arundel	1965
24003	MD	Anne Arundel	1966
24003	MD	Anne Arundel	1967
24003	MD	Anne Arundel	1968
24003	MD	Anne Arundel	1969
24003	MD	Anne Arundel	1970
24003	MD	Anne Arundel	1971
24003	MD	Anne Arundel	1972
24003	MD	Anne Arundel	1973
24003	MD	Anne Arundel	1974
24003	MD	Anne Arundel	1975
24003	MD	Anne Arundel	1976
24003	MD	Anne Arundel	1977
24003	MD	Anne Arundel	1978
24003	MD	Anne Arundel	1979
24003	MD	Anne Arundel	1980
24003	MD	Anne Arundel	1981
24003	MD	Anne Arundel	1982
24003	MD	Anne Arundel	1983
24003	MD	Anne Arundel	1984
24003	MD	Anne Arundel	1985			190386		211919	472543	298209	367264	112991	0	0	1.17306e+06	480255	73255.5	13469.8	2311.99	323.582	100647	20129.4	497335	40224.9	49035.2	34656.4	722585	108804	450471	371451	61.5985	22.6555
24003	MD	Anne Arundel	1986			188444		211919	405091	306673	367264	92302.6	0	0	1.11213e+06	459567	74968.5	13752	2304.71	333.856	89128.8	17825.8	500043	40734.5	47516.6	33727.8	713961	106374	398165	353193	64.1978	23.1466
24003	MD	Anne Arundel	1987			187271		211919	388970	316185	367264	93688.6	0	0	1.10434e+06	460952	76703	14038	2298	344.23	77615.7	15523.1	507498	41980.7	46000	32795	710115	104681	394230	356271	64.3019	22.7097
24003	MD	Anne Arundel	1988			187842		211919	379255	333270	367264	93158.2	0	0	1.11229e+06	460422	76857.1	13988.2	2217.05	331.114	72789.2	14557.8	520632	42903.8	45469.7	32795.5	717965	104577	394320	355846	64.5486	22.7132
24003	MD	Anne Arundel	1989			188811		211919	379043	358123	367264	88081.4	0	0	1.1379e+06	455345	78826.8	14255.9	2145.46	319.408	68294	13658.8	551371	46726.4	44870.6	32778.3	745508	107739	392388	347607	65.5163	23.6609
24003	MD	Anne Arundel	1990			189733		211919	429886	381823	367264	98012.9	0	0	1.21336e+06	465277	81286.8	14609.3	2074.28	307.77	63828.3	12765.7	582400	50593.1	44347.7	32770.9	773937	111047	439424	354230	63.7846	23.8668
24003	MD	Anne Arundel	1991			189649		211919	431694	400191	367264	97550.4	0	0	1.23345e+06	464814	80931.5	14469.2	1994.53	294.875	59126.1	11825.2	594327	51186.4	43836.5	32753.7	780216	110529	453237	354285	63.2546	23.7792
24003	MD	Anne Arundel	1992			189505		211919	498696	425951	367264	111127	0	0	1.32607e+06	478391	83037.5	14752.1	1916.28	282.217	54505.8	10901.2	622320	54188.5	43401.2	32747	805181	112871	520889	365520	60.7193	23.5939
24003	MD	Anne Arundel	1993			185013		211919	492188	433335	367264	111366	0	0	1.32245e+06	478630	82808.1	14655.4	6309.32	784.084	51441.1	10288.2	634053	57553.5	40981.9	31124.1	815593	114405	506862	364225	61.6727	23.9026
24003	MD	Anne Arundel	1994			180326		211919	507830	433646	367264	115199	0	0	1.33372e+06	482463	82955.2	14635.8	10771.6	1293.86	48325.5	9665.1	646277	61560.2	38569.2	29499.1	826898	116654	506823	365809	61.9993	24.1789
24003	MD	Anne Arundel	1995			175816		211919	504107	425543	367264	104044	0	0	1.31738e+06	471308	82301.7	14483.7	15323.5	1813.94	45215.1	9043.01	646320	63819.1	36181.1	27877.9	825342	117038	492043	354271	62.65	24.8325
24003	MD	Anne Arundel	1996			171333		211919	483777	415943	367264	94903.6	0	0	1.28297e+06	462168	82265.7	14442	19989.3	2347.13	42109.3	8421.85	644727	65864.1	33757.1	26254.4	822849	117329	460124	344838	64.1361	25.3868
24003	MD	Anne Arundel	1997			166250		211919	468592	404955	367264	93447.9	0	0	1.25172e+06	460712	82236.4	14391.6	24691.2	2884.3	38833.3	7766.66	633343	66119.8	31311.4	24630.5	810415	115793	441300	344919	64.7444	25.1335
24003	MD	Anne Arundel	1998			163888		211919	496784	424325	367264	98511.7	0	0	1.29692e+06	465776	83639.3	14666.1	22574.7	2678.49	31782.7	6356.54	655395	68146.7	30830.6	24950.1	824222	116798	472693	348978	63.5525	25.076
24003	MD	Anne Arundel	1999			161655		211919	549450	434993	367264	97147	0	0	1.35802e+06	464411	84070	14778.9	20499.2	2477.35	24808.4	4961.67	668433	68992.9	30429.3	25288.5	828240	116499	529776	347912	60.989	25.0854
24003	MD	Anne Arundel	2000			159733		211919	547382	447749	367264	102922	0	0	1.36678e+06	470186	83721.6	14756.5	18470.7	2281.85	17895.1	3579.01	681623	69817.9	29903.6	25591.9	831614	116027	535169	354159	60.8447	24.6769
24003	MD	Anne Arundel	2001			157981		780.164	580694	465335	666.732	119495	0	0	1.20479e+06	120161	82803.5	14631.7	16471.9	2090.19	10994.5	2198.89	695491	70515.2	29392.5	25915	835154	115351	369637	4810.38	69.3194	95.9967
24003	MD	Anne Arundel	2002			155933		780.164	635854	501002	666.732	133059	0	0	1.29357e+06	133726	82019.5	14501.7	14453	1896.26	4055.18	811.036	726957	73019.3	28866.4	26222.8	856351	116451	437218	17275.1	66.2007	87.0817
24003	MD	Anne Arundel	2003			149997		780.164	441005	490887	666.732	90052.2	0	0	1.08267e+06	90719	79521.8	14013	12645.4	1706.47	3314.94	662.988	723870	75046.9	27644.9	24668.6	846997	116098	235671	-25379	78.2324	127.975
24003	MD	Anne Arundel	2004			144353		780.164	529211	463490	666.732	98898.7	0	0	1.13784e+06	99565.4	77077.2	13537.8	10775	1510.27	2548.11	509.622	718211	76839.8	26448.4	23130.2	835060	115528	302775	-15962.3	73.3903	116.032
24003	MD	Anne Arundel	2005			138838		780.164	469264	430964	666.732	80615.5	0	0	1.03985e+06	81282.2	74406.2	13039.6	8840.64	1307.76	1753.04	350.607	708790	78714.8	25295.9	21591.9	819086	115005	220759	-33722.6	78.77	141.488
24003	MD	Anne Arundel	2006			133071		780.164	431513	392240	666.732	78018.5	0	0	957605	78685.2	71466.2	12497	6821.5	1096.21	923.927	184.785	696583	80363.8	24240	20085.7	800035	114227	157570	-35542.2	83.5454	145.17
24003	MD	Anne Arundel	2007			127218		827.956	415746	350903	742.004	71072.5	0	0	894694	71814.5	68121.2	11878.8	4721.09	876.489	59.7787	11.9557	676691	80637	23226.4	18584.3	772820	111989	121875	-40174.1	86.3781	155.942
24003	MD	Anne Arundel	2008			123625		1302.66	375253	365272	944.356	64392.3	0	0	865452	65336.6	67350.9	11738.5	4620.79	846.77	114.135	22.827	677424	80214.3	23703.1	18717.2	773213	111540	92239.3	-46203	89.3421	170.715
24003	MD	Anne Arundel	2009			119846		982.579	355952	373625	1005.17	48608.9	0	0	850405	49614.1	66217.6	11542.3	4515.32	815.902	169.371	33.8742	673962	79301.9	24116.4	18847	768980	110541	81424.5	-60926.9	90.4252	222.802
24003	MD	Anne Arundel	2010			115751		14290.2	394039	365552	6171.33	71524.6	0	0	889633	77695.9	64762.3	11304.3	4400.51	783.164	225.168	45.0336	655091	76440.7	24579.5	18980.6	749059	107554	140574	-29857.8	84.1986	138.429
24003	MD	Anne Arundel	2011			111511		635.536	419488	368460	547.268	66722.4	0	0	900094	67269.7	63373.9	11063.4	4281.41	749.501	281.556	56.3112	638952	73410.6	25085.6	19116.6	731974	104396	168120	-37126.7	81.322	155.191
24003	MD	Anne Arundel	2012			105307		530.213	406974	373814	415.22	55323.5	0	0	886626	55738.7	62564	10923.4	4161.82	715.589	338.737	67.7474	700793	86128.9	25594.6	19262.1	793452	117098	93173.5	-61359	89.4912	210.083
24003	MD	Anne Arundel	2013			100806		7140.81	372363	385043	2711.7	49557.8	0	0	865354	52269.5	61727.3	10744.9	3776.86	663.57	0	0	608529	66322.2	29283.1	20141.1	703316	97871.8	162038	-45602.3	81.275	187.245
24003	MD	Anne Arundel	2014			89337.3		7592.61	326797	379047	3233.13	43347.6	0	0	802774	46580.7	54520	9479.06	3214.63	579.915	0	0	550066	56157.1	30429.4	20499.7	638230	86715.7	164544	-40135	79.503	186.162
24003	MD	Anne Arundel	2015			85626.7		7836.89	318013	386568	3363.04	42149.3	0	0	798045	45512.3	52809.6	9189.19	2871.87	534.785	0	0	547909	55006	32625.5	21024.6	636216	85754.6	161829	-40242.3	79.7219	188.421
24003	MD	Anne Arundel	2016			81868		8228.81	312585	400732	3421.44	42746	0	0	803413	46167.4	51715.9	8998.29	2529.95	489.769	0	0	550880	54369.6	34847.6	21566	639974	85423.7	163440	-39256.3	79.6569	185.03
24003	MD	Anne Arundel	2017			78115.7		7615.37	320535	400679	3233.13	44201.2	0	0	806944	47434.3	51053.3	8909.89	2188.72	444.841	0	0	553058	54574.8	36813	22052.3	643113	85981.8	163831	-38547.5	79.6974	181.265
24003	MD	Anne Arundel	2018			75781.3		7015.85	314050	401330	2561.45	44791.2	0	0	798176	47352.6	49826.1	8695.89	2228.93	445.971	0	0	556644	55542	35017.7	21360.6	643717	86044.4	154460	-38691.8	80.6484	181.71
24003	MD	Anne Arundel	2019			73431.5		7032.54	300833	409472	2556.21	40025.9	0	0	790769	42582.1	49548.9	8640.36	2275	448.031	0	0	564367	56888.4	34026.7	20793.2	650218	86770	140551	-44187.9	82.226	203.771
24003	MD	Anne Arundel	2020
24005	MD	Baltimore	1961
24005	MD	Baltimore	1962
24005	MD	Baltimore	1963
24005	MD	Baltimore	1964
24005	MD	Baltimore	1965
24005	MD	Baltimore	1966
24005	MD	Baltimore	1967
24005	MD	Baltimore	1968
24005	MD	Baltimore	1969
24005	MD	Baltimore	1970
24005	MD	Baltimore	1971
24005	MD	Baltimore	1972
24005	MD	Baltimore	1973
24005	MD	Baltimore	1974
24005	MD	Baltimore	1975
24005	MD	Baltimore	1976
24005	MD	Baltimore	1977
24005	MD	Baltimore	1978
24005	MD	Baltimore	1979
24005	MD	Baltimore	1980
24005	MD	Baltimore	1981
24005	MD	Baltimore	1982
24005	MD	Baltimore	1983
24005	MD	Baltimore	1984
24005	MD	Baltimore	1985			622872		0	1.57577e+06	1.03477e+06	0	490883	0	0	3.23342e+06	490883	186606	38444.1	14009.8	1801.68	336.526	67.3052	1.47452e+06	121110	276460	117722	1.95193e+06	279145	1.28149e+06	211738	60.3674	56.8659
24005	MD	Baltimore	1986			614878		0	1.39441e+06	1.0593e+06	0	419446	0	0	3.06858e+06	419446	182343	37941.6	16285	2059.97	249.272	49.8543	1.48969e+06	130199	252862	113438	1.94142e+06	283688	1.12716e+06	135758	63.2678	67.6341
24005	MD	Baltimore	1987			606844		0	1.38557e+06	1.07847e+06	0	446616	0	0	3.07088e+06	446616	178190	37462	18568.9	2319.38	162.203	32.4406	1.50688e+06	139597	229308	109171	1.93311e+06	288581	1.13777e+06	158035	62.9498	64.6151
24005	MD	Baltimore	1988			591364		0	1.27828e+06	1.07161e+06	0	421421	0	0	2.94126e+06	421421	166033	34782.3	18239.2	2285.58	159.097	31.8195	1.43223e+06	125614	219806	106996	1.83647e+06	269710	1.10479e+06	151711	62.4383	64.0001
24005	MD	Baltimore	1989			575306		0	1.25066e+06	1.08537e+06	0	386522	0	0	2.91134e+06	386522	159334	33078.4	17908.2	2251.72	155.977	31.1954	1.45403e+06	129523	209837	104766	1.84127e+06	269650	1.07007e+06	116871	63.2448	69.7633
24005	MD	Baltimore	1990			558483		0	1.37315e+06	1.1078e+06	0	414616	0	0	3.03943e+06	414616	152445	31304.2	17571.3	2217.24	152.801	30.5602	1.47859e+06	133063	199548	102521	1.84831e+06	269137	1.19112e+06	145479	60.811	64.9123
24005	MD	Baltimore	1991			541255		0	1.36757e+06	1.11544e+06	0	406156	0	0	3.02427e+06	406156	142001	28916	17234.5	2182.91	149.623	29.9247	1.47e+06	131530	188793	100243	1.81818e+06	262902	1.20609e+06	143255	60.1195	64.7292
24005	MD	Baltimore	1992			524232		0	1.5359e+06	1.1293e+06	0	446739	0	0	3.18943e+06	446739	134895	27099.5	16914.8	2150.89	146.589	29.3177	1.48732e+06	133404	177475	97938.7	1.81675e+06	260622	1.37268e+06	186117	56.9617	58.3388
24005	MD	Baltimore	1993			514341		0	1.5568e+06	1.11101e+06	0	451196	0	0	3.18215e+06	451196	138268	27369	15848.2	2040.66	122.838	24.5677	1.534e+06	146652	171849	95009.9	1.86008e+06	271097	1.32207e+06	180100	58.4537	60.0839
24005	MD	Baltimore	1994			504060		0	1.58999e+06	1.09102e+06	0	461267	0	0	3.18507e+06	461267	141768	27645.6	14778.8	1930.25	98.9727	19.7945	1.56304e+06	156541	166557	92112.9	1.88625e+06	278250	1.29883e+06	183017	59.2214	60.323
24005	MD	Baltimore	1995			493521		0	1.56284e+06	1.06633e+06	0	413472	0	0	3.1227e+06	413472	145269	27912.1	13707.8	1819.83	74.9825	14.9965	1.56813e+06	162334	161217	89212.2	1.8884e+06	281293	1.2343e+06	132179	60.4734	68.0319
24005	MD	Baltimore	1996			482488		0	1.49894e+06	1.06214e+06	0	377816	0	0	3.04356e+06	377816	149439	28284.2	12626.7	1708.28	50.81	10.162	1.59547e+06	170444	155953	86333.2	1.91354e+06	286779	1.13002e+06	91036.8	62.8718	75.9045
24005	MD	Baltimore	1997			470654		0	1.4772e+06	1.03205e+06	0	375778	0	0	2.97991e+06	375778	151184	28247.2	11527.9	1594.54	26.4483	5.28966	1.60078e+06	176958	150404	83398.8	1.91393e+06	290204	1.06598e+06	85574.2	64.2277	77.2275
24005	MD	Baltimore	1998			457816		0	1.50906e+06	1.0268e+06	0	377327	0	0	2.99368e+06	377327	146498	27265.5	16040.7	2240.78	21.2993	4.25986	1.6048e+06	176939	144840	82188.4	1.9122e+06	288638	1.08148e+06	88688.7	63.8745	76.4955
24005	MD	Baltimore	1999			445263		0	1.62587e+06	1.01578e+06	0	358422	0	0	3.08691e+06	358422	141826	26291.5	20644.6	2900	16.1054	3.22108	1.60841e+06	176680	139439	81009.1	1.91034e+06	286884	1.17657e+06	71538.9	61.8851	80.0406
24005	MD	Baltimore	2000			432660		0	1.58218e+06	1.01761e+06	0	366617	0	0	3.03245e+06	366617	136824	25254.1	25342.1	3572.56	10.8331	2.16662	1.61612e+06	176219	133850	79814.7	1.91215e+06	284863	1.1203e+06	81754	63.0562	77.7004
24005	MD	Baltimore	2001			420000		0	1.43628e+06	1.00529e+06	0	287022	0	0	2.86157e+06	287022	133083	24454.4	30128.7	4257.87	5.46626	1.09325	1.60543e+06	173297	128314	78635.7	1.89696e+06	280646	964615	6376.7	66.2907	97.7783
24005	MD	Baltimore	2002			407075		0	1.55899e+06	1.01876e+06	0	313423	0	0	2.98483e+06	313423	128976	23545.9	35022.1	4958.45	0	0	1.62889e+06	174511	122831	77456.1	1.91572e+06	280471	1.06912e+06	32951.9	64.1817	89.4864
24005	MD	Baltimore	2003			399551		0	1.1509e+06	1.02468e+06	0	223724	0	0	2.57513e+06	223724	135512	25283.1	32226.3	4597.54	0	0	1.66743e+06	185198	116901	73235.7	1.95207e+06	288315	623063	-64590.2	75.8046	128.87
24005	MD	Baltimore	2004			392090		0	1.45075e+06	998727	0	255439	0	0	2.84157e+06	255439	141427	26899.2	29512.6	4247.12	0	0	1.70653e+06	196191	110799	68985.8	1.98827e+06	296323	853300	-40883.7	69.9708	116.005
24005	MD	Baltimore	2005			385169		0	1.38093e+06	992692	0	225463	0	0	2.75879e+06	225463	147542	28541.2	26906.8	3910.97	0	0	1.76556e+06	210776	104718	64736.9	2.04473e+06	307965	714070	-82502.6	74.1166	136.593
24005	MD	Baltimore	2006			378585		0	1.38585e+06	1.01788e+06	0	246459	0	0	2.78232e+06	246459	154636	30306.8	24439.7	3593.8	0	0	1.86697e+06	231295	98757.1	60530.9	2.1448e+06	325726	637517	-79267.1	77.0868	132.162
24005	MD	Baltimore	2007			371630		0	1.43526e+06	1.01254e+06	0	241182	0	0	2.81943e+06	241182	161113	31994.9	22108.2	3295.61	0	0	1.92389e+06	244830	92661.3	56300.7	2.19977e+06	336421	619662	-95239.2	78.0218	139.489
24005	MD	Baltimore	2008			357147		0	1.2822e+06	1.07174e+06	0	216993	0	0	2.71108e+06	216993	161414	31615.2	19668.4	2915.64	0	0	1.94965e+06	247278	88961.3	55117.1	2.21969e+06	336926	491393	-119933	81.8747	155.27
24005	MD	Baltimore	2009			342447		0	1.19288e+06	1.11362e+06	0	162496	0	0	2.64895e+06	162496	160493	31025	17177.2	2527.58	0	0	1.94688e+06	245081	85004.3	53877.5	2.20956e+06	332511	439395	-170015	83.4125	204.627
24005	MD	Baltimore	2010			327463		0	1.32459e+06	1.14751e+06	0	247051	0	0	2.79956e+06	247051	162641	30966.2	14626.6	2130.23	0	0	1.9422e+06	242803	81472.4	52684	2.20094e+06	328583	598621	-81532.4	78.6173	133.002
24005	MD	Baltimore	2011			312167		0	1.43001e+06	1.16462e+06	0	229276	0	0	2.90681e+06	229276	165392	31034.4	12008.1	1722.28	0	0	1.94103e+06	242223	78143.8	51523	2.19657e+06	326503	710232	-97226.8	75.5666	142.406
24005	MD	Baltimore	2012			297392		0	1.34748e+06	1.20819e+06	0	188218	0	0	2.85307e+06	188218	170115	31403	9325.95	1304.31	491.968	98.3936	1.94382e+06	240845	74844.2	50368.6	2.1986e+06	324020	654471	-135802	77.0608	172.151
24005	MD	Baltimore	2013			288658		0	1.37266e+06	1.18903e+06	0	192643	0	0	2.85035e+06	192643	176500	32292.8	8697.49	1231.93	0	0	1.90212e+06	231164	79473.2	51693.5	2.16679e+06	316382	683556	-123739	76.0185	164.232
24005	MD	Baltimore	2014			276559		0	1.36047e+06	1.22501e+06	0	183859	0	0	2.86205e+06	183859	181099	32884	8302.16	1199.98	0	0	1.93307e+06	233800	81669.5	52648.7	2.20414e+06	320532	657910	-136673	77.0126	174.336
24005	MD	Baltimore	2015			267847		0	1.3285e+06	1.24676e+06	0	147671	0	0	2.84311e+06	147671	179262	32397.3	8025.58	1184.21	0	0	1.97544e+06	239222	84417.5	53691.3	2.24715e+06	326495	595959	-178824	79.0385	221.096
24005	MD	Baltimore	2016			259023		0	1.45923e+06	1.27908e+06	0	186982	0	0	2.99733e+06	186982	182154	32748.4	7761.03	1169.59	0	0	2.05307e+06	250664	87029.8	54725.1	2.33001e+06	339307	667318	-152326	77.7363	181.466
24005	MD	Baltimore	2017			250438		0	1.55873e+06	1.31989e+06	0	207596	0	0	3.12906e+06	207596	200606	35767.2	7479.27	1151.68	0	0	2.12573e+06	260553	89482.3	55706.1	2.4233e+06	353178	705759	-145582	77.445	170.128
24005	MD	Baltimore	2018			246180		0	1.54231e+06	1.33645e+06	0	206877	0	0	3.12494e+06	206877	196722	34998.8	7220.14	1108.41	0	0	2.1567e+06	266338	82539.3	53328.6	2.44318e+06	355774	681756	-148897	78.1834	171.973
24005	MD	Baltimore	2019			241875		0	1.49881e+06	1.35346e+06	0	194351	0	0	3.09415e+06	194351	192826	34227.3	6962.35	1065.25	0	0	2.18621e+06	271822	75895.4	51008.4	2.4619e+06	358123	632249	-163772	79.5663	184.266
24005	MD	Baltimore	2020
24009	MD	Calvert	1961
24009	MD	Calvert	1962
24009	MD	Calvert	1963
24009	MD	Calvert	1964
24009	MD	Calvert	1965
24009	MD	Calvert	1966
24009	MD	Calvert	1967
24009	MD	Calvert	1968
24009	MD	Calvert	1969
24009	MD	Calvert	1970
24009	MD	Calvert	1971
24009	MD	Calvert	1972
24009	MD	Calvert	1973
24009	MD	Calvert	1974
24009	MD	Calvert	1975
24009	MD	Calvert	1976
24009	MD	Calvert	1977
24009	MD	Calvert	1978
24009	MD	Calvert	1979
24009	MD	Calvert	1980
24009	MD	Calvert	1981
24009	MD	Calvert	1982
24009	MD	Calvert	1983
24009	MD	Calvert	1984
24009	MD	Calvert	1985			138635		86747.6	511686	241753	154814	128355	0	0	978821	283169	51802.6	9262.14	770.899	106.816	154291	30858.1	506184	62954.6	24606.1	14702.7	737654	117884	241168	165285	75.3614	41.6304
24009	MD	Calvert	1986			134133		86747.6	426219	243136	154814	100275	0	0	890236	255089	54964.1	9843.37	870.066	122.609	127924	25584.8	492409	60497.8	23841.3	14306.3	700009	110355	190226	144734	78.6319	43.2613
24009	MD	Calvert	1987			129365		86747.6	394761	244052	154814	96559.3	0	0	854926	251373	58396.6	10473.4	974.371	139.157	101606	20321.2	476958	57803.6	22990.3	13890.6	660926	102628	194001	148745	77.3079	40.8269
24009	MD	Calvert	1988			128045		86747.6	369357	281933	154814	96391.4	0	0	866083	251205	62593	10898.5	850.921	120.199	99649.1	19929.8	474109	53968.6	19783.5	13806.6	656985	98723.8	209098	152482	75.8571	39.3
24009	MD	Calvert	1989			126604		93816.4	353385	325084	156825	91731.3	0	0	898889	248556	68374.2	11601.3	727.45	101.245	97638.6	19527.7	479997	51623.7	20772.4	14556.3	667510	97410.2	231380	151146	74.2594	39.1904
24009	MD	Calvert	1990			125101		93816.4	387629	370603	156825	102520	0	0	977149	259345	73981.4	12271	604.639	82.39	95649.9	19130	488329	49547.1	21748.1	15290.4	680313	96320.9	296837	163024	69.6222	37.14
24009	MD	Calvert	1991			123455		93816.4	381865	405968	156825	103170	0	0	1.0051e+06	259995	76729.8	12453.8	482.034	63.5742	93604.1	18720.8	481164	45205.7	22773.5	16037.5	674753	92481.4	330351	167514	67.1327	35.5705
24009	MD	Calvert	1992			121668		93816.4	427905	446276	156825	117624	0	0	1.08966e+06	274450	81146.6	12923.7	359.993	44.8494	91532.2	18306.4	484667	42447.1	23876	16788	681582	90510.1	408083	183939	62.5497	32.9788
24009	MD	Calvert	1993			117991		93816.4	424024	433610	156825	115814	0	0	1.06944e+06	272639	77493.8	12564.8	319.988	39.5194	90882.5	18176.5	486388	43552.1	23387.4	16867.3	678471	91200.2	390971	181439	63.4416	33.4509
24009	MD	Calvert	1994			114166		93816.4	426650	415280	156825	116568	0	0	1.04991e+06	273393	75992.7	12585.6	279.584	34.1358	90235.6	18047.1	479252	43367.1	23194.8	16969.2	668954	91003.2	380958	182390	63.7153	33.2866
24009	MD	Calvert	1995			110286		93816.4	416295	382786	156825	102410	0	0	1.00318e+06	259235	73080.5	12380.4	238.823	28.7035	89614	17922.8	458856	41584.7	22950.9	17081.2	644741	88997.8	358443	170237	64.2695	34.3309
24009	MD	Calvert	1996			106285		93816.4	394555	360163	156825	91842.2	0	0	954820	248667	71218.9	12350.4	197.698	23.221	89038.4	17807.7	447052	40778	22712.9	17196.7	630220	88156	324600	160511	66.0041	35.4514
24009	MD	Calvert	1997			102220		93816.4	392682	325160	156825	90562.9	0	0	913878	247388	69502.6	12364.8	156.046	17.6679	88461.1	17692.2	429858	39826.4	22687.3	17367.9	610665	87269	303213	160119	66.8213	35.2762
24009	MD	Calvert	1998			100593		93816.4	415076	323589	156825	92323.2	0	0	933074	249148	68991.4	12281.4	518.387	81.7205	71936.2	14387.2	439751	40932.5	23532.6	18182.1	604730	85864.9	328345	163283	64.8104	34.4634
24009	MD	Calvert	1999			98845		93816.4	463272	319436	156825	89154.4	0	0	975369	245979	68457.7	12196.5	879.15	145.492	55510.1	11102	448412	41921.5	24477.9	19014.4	597737	84379.9	377632	161600	61.2831	34.3036
24009	MD	Calvert	2000			97085.9		93816.4	464078	324936	156825	92497.7	0	0	979916	249323	66877.8	11918.4	1238.62	209.031	39167.2	7833.44	462642	43397.6	25288	19823	595213	83181.4	384703	166141	60.7413	33.3629
24009	MD	Calvert	2001			95352.6		11284.1	443964	320221	2748.66	86153.5	0	0	870821	88902.2	64387.2	11495.8	1597.96	272.54	22907.5	4581.49	467673	43884.1	26050.3	20629.5	582616	80863.4	288205	8038.78	66.9042	90.9577
24009	MD	Calvert	2002			93452.2		24666.5	502304	328239	7831.91	96033.8	0	0	948661	103866	62015.5	11079.6	1958.62	336.271	6692.97	1338.59	489052	46489.3	26853.5	21431.9	586573	80675.6	362089	23190.1	61.8316	77.673
24009	MD	Calvert	2003			90003.8		38049	350605	320311	12915.2	63113.9	0	0	798969	76029	62795.1	11238.8	1807.48	310.066	5810	1162	496391	49686.8	26119.1	20376.1	592923	82773.8	206046	-6744.75	74.211	108.871
24009	MD	Calvert	2004			87006.1		51431.4	459275	290909	17998.4	75073.2	0	0	888622	93071.6	62680.5	11266.9	1653.74	283.41	4913.55	982.71	500472	53194.9	25257.2	19308.8	594977	85036.7	293645	8034.95	66.955	91.3669
24009	MD	Calvert	2005			84672.5		64813.8	414688	275269	23081.7	61218.7	0	0	839444	84300.4	62722	11306.1	1500.27	256.796	4011.7	802.341	510684	57105.6	24346.4	18212.9	603264	87683.7	236179	-3383.27	71.8648	104.013
24009	MD	Calvert	2006			82622.6		78196.3	395766	254995	28164.9	62335.7	0	0	811580	90500.6	63959.6	11558.3	1346.67	230.154	3100.95	620.191	519648	60885.7	23606.5	17188.2	611661	90482.5	199918	18.0268	75.3668	99.9801
24009	MD	Calvert	2007			80039.4		91852.4	386946	226747	33342.3	54736.6	0	0	785585	88078.9	65089.1	11806.8	1196.65	204.114	2184.6	436.919	523917	64397.7	22699.6	16125.3	615087	92970.7	170498	-4891.78	78.2967	105.554
24009	MD	Calvert	2008			81466.3		106027	372651	251552	38765.5	53789.2	0	0	811697	92554.7	83275.9	14856.2	1084.11	186.29	1725.33	345.067	556967	70141.2	23642.5	15381.1	666695	100910	145002	-8355.12	82.1359	109.027
24009	MD	Calvert	2009			82574.7		121578	379083	274397	44422.4	44425.4	0	0	857633	88847.8	100136	17689.8	987.29	171.055	1311.69	262.339	596401	77231.5	24042.3	14570.8	722878	109925	134755	-21077.7	84.2875	123.723
24009	MD	Calvert	2010			82942.1		73621.3	477804	284162	27260.7	76886.8	0	0	918529	104147	119466	20972.4	895.192	156.537	923.169	184.634	618941	82150.9	24541.5	13779.2	764767	117244	153761	-13096.2	83.26	112.575
24009	MD	Calvert	2011			82605.9		80010.1	581402	296683	27417	84859.1	0	0	1.0407e+06	112276	134767	23553	807.777	142.73	559.189	111.838	640147	86664.7	24994.5	12992.2	801276	123465	239426	-11188.5	76.9938	109.965
24009	MD	Calvert	2012			81820		105427	590122	295845	36818.4	80851.7	0	0	1.07321e+06	117670	154214	26912.5	725.954	129.718	218.896	43.7791	643211	88481	25249	12172.3	823619	127739	249596	-10069.2	76.7432	108.557
24009	MD	Calvert	2013			74828.1		51009.5	542712	279052	19685.7	72992.9	0	0	947602	92678.7	138724	24212.9	1576.48	235.701	230.159	46.0318	591918	79526.4	17283.9	12038.3	749732	116059	197870	-23380.6	79.1189	125.228
24009	MD	Calvert	2014			72556.4		55668.7	485250	300204	20705.2	65605.4	0	0	913679	86310.6	118735	20775.1	2663.95	374.628	260.246	52.0492	575365	74185.4	18218.8	12805.7	715243	108193	198436	-21882.2	78.2816	125.353
24009	MD	Calvert	2015			66733.6		54719.4	424316	299062	20528	57069.7	0	0	844830	77597.8	98641	17339.5	3749.08	511.021	278.11	55.6221	536412	66059.3	19206.5	13594.3	658287	97559.8	186544	-19962	77.9194	125.725
24009	MD	Calvert	2016			60716.2		53876.8	347130	308012	20253.1	41268.7	0	0	769735	61521.8	79881.4	14132.9	4958.56	663.198	298.868	59.7736	504386	58618.4	20183.7	14376.2	609709	87850.4	160026	-26328.6	79.2102	142.796
24009	MD	Calvert	2017			54645.2		55070	311657	301338	20876	44516.4	0	0	722710	65392.5	60159.1	10782.7	6308.92	833.146	322.277	64.4553	454219	48770.3	21170	15167.5	542180	75618.1	180530	-10225.6	75.0204	115.637
24009	MD	Calvert	2018			53167.6		46431.9	335550	305528	19190.6	49771	0	0	740678	68961.5	65565.9	11718.3	6318.59	834.305	264.695	52.939	461848	50086	20915.4	14982.9	554912	77674.5	185766	-8713	74.9195	112.635
24009	MD	Calvert	2019			51699.6		52500.7	320590	309963	20445	42600.4	0	0	734753	63045.4	71105.6	12677	6328.37	835.478	206.207	41.2415	469381	51395	20700.5	14798	567722	79746.7	167031	-16701.4	77.267	126.491
24009	MD	Calvert	2020
24011	MD	Caroline	1961
24011	MD	Caroline	1962
24011	MD	Caroline	1963
24011	MD	Caroline	1964
24011	MD	Caroline	1965
24011	MD	Caroline	1966
24011	MD	Caroline	1967
24011	MD	Caroline	1968
24011	MD	Caroline	1969
24011	MD	Caroline	1970
24011	MD	Caroline	1971
24011	MD	Caroline	1972
24011	MD	Caroline	1973
24011	MD	Caroline	1974
24011	MD	Caroline	1975
24011	MD	Caroline	1976
24011	MD	Caroline	1977
24011	MD	Caroline	1978
24011	MD	Caroline	1979
24011	MD	Caroline	1980
24011	MD	Caroline	1981
24011	MD	Caroline	1982
24011	MD	Caroline	1983
24011	MD	Caroline	1984
24011	MD	Caroline	1985			606360		65839.6	1.9566e+06	3.15436e+06	44457.3	599041	418474	393247	6.20163e+06	1.03675e+06	596809	104040	6602.39	769.298	55.9305	11.1861	0	0	2.01916e+06	373747	2.62263e+06	478567	3.57901e+06	558179	42.2893	46.1605
24011	MD	Caroline	1986			607187		65839.6	1.74035e+06	3.12914e+06	44457.3	498205	717945	452560	6.26046e+06	995222	589307	102334	7782.89	908.857	43.6938	8.73876	0	0	2.09756e+06	387944	2.69469e+06	491196	3.56577e+06	504027	43.043	49.3554
24011	MD	Caroline	1987			607957		65839.6	1.73929e+06	3.10411e+06	44457.3	514498	1.00826e+06	510061	6.52546e+06	1.06902e+06	582046	100674	8952.61	1047.14	31.6026	6.32052	0	0	2.17291e+06	401609	2.76395e+06	503336	3.76152e+06	565680	42.3563	47.084
24011	MD	Caroline	1988			606974		65839.6	1.6931e+06	3.07994e+06	44457.3	508235	917264	488560	6.36312e+06	1.04125e+06	579655	99596.2	8299.76	983.624	31.2085	6.2417	0	0	2.10112e+06	389148	2.68911e+06	489734	3.67401e+06	551518	42.2609	47.0332
24011	MD	Caroline	1989			606022		65839.6	1.70639e+06	3.16156e+06	44457.3	485892	727857	456327	6.26768e+06	986676	597593	101966	7647.81	920.269	30.8256	6.16513	0	0	2.05492e+06	381320	2.66019e+06	484213	3.60748e+06	502464	42.443	49.0751
24011	MD	Caroline	1990			604755		65839.6	1.96025e+06	3.24261e+06	44457.3	551405	518519	420051	6.39197e+06	1.01591e+06	619084	104959	6992.4	856.561	30.4381	6.08763	0	0	2.00431e+06	372732	2.63042e+06	478553	3.76156e+06	537360	41.1519	47.1057
24011	MD	Caroline	1991			603094		65839.6	2.00596e+06	3.25345e+06	44457.3	551735	471794	411251	6.40014e+06	1.00744e+06	618915	104232	6332.73	792.393	30.0414	6.00828	0	0	1.9764e+06	368285	2.60168e+06	473316	3.79846e+06	534127	40.6504	46.9819
24011	MD	Caroline	1992			601214		65839.6	2.36543e+06	3.34623e+06	44457.3	645405	296842	383514	6.67555e+06	1.07338e+06	639384	107022	5670.18	727.928	29.6404	5.92808	0	0	1.94158e+06	362658	2.58666e+06	470414	4.08889e+06	602963	38.7483	43.8256
24011	MD	Caroline	1993			597360		65839.6	2.3755e+06	3.44803e+06	44457.3	657418	166366	366344	6.6531e+06	1.06822e+06	643549	107959	5625.38	708.924	31.8428	6.36856	0	0	1.95603e+06	364762	2.60524e+06	473436	4.04786e+06	594783	39.1583	44.3202
24011	MD	Caroline	1994			593201		65839.6	2.40534e+06	3.48525e+06	44457.3	671835	173249	371893	6.72288e+06	1.08819e+06	646988	108831	5581.1	689.546	34.1285	6.8257	0	0	1.99788e+06	371822	2.65049e+06	481350	4.0724e+06	606835	39.4248	44.2342
24011	MD	Caroline	1995			588657		65839.6	2.39614e+06	3.45367e+06	44457.3	611693	178938	371568	6.68324e+06	1.02772e+06	659662	111404	5536.81	669.695	36.501	7.30019	0	0	2.01276e+06	374016	2.678e+06	486097	4.00524e+06	541622	40.0704	47.2986
24011	MD	Caroline	1996			583748		65839.6	2.25998e+06	3.38616e+06	44457.3	551329	297986	391807	6.59372e+06	987593	662737	112347	5493.36	649.435	38.973	7.7946	0	0	2.05585e+06	381324	2.72412e+06	494329	3.8696e+06	493264	41.3138	50.0539
24011	MD	Caroline	1997			579362		65839.6	2.21599e+06	3.30114e+06	44457.3	548547	430070	413228	6.5924e+06	1.00623e+06	673079	114583	5460.57	629.849	41.6282	8.32563	0	0	2.09882e+06	388617	2.7774e+06	503838	3.81501e+06	502395	42.1303	50.0717
24011	MD	Caroline	1998			575910		65839.6	2.38796e+06	3.28124e+06	44457.3	563893	488899	426058	6.79984e+06	1.03441e+06	666896	112928	6319.23	760.854	33.3906	6.67813	0	0	2.14511e+06	398395	2.81836e+06	512091	3.98149e+06	522317	41.4474	49.5057
24011	MD	Caroline	1999			571995		65839.6	2.7158e+06	3.22269e+06	44457.3	548837	836449	496737	7.41277e+06	1.09003e+06	673183	113479	7183.22	892.652	25.1121	5.02242	0	0	2.31034e+06	429727	2.99073e+06	544104	4.42205e+06	545927	40.3456	49.9164
24011	MD	Caroline	2000			567650		65839.6	2.77896e+06	3.16676e+06	44457.3	574745	853983	497478	7.43319e+06	1.11668e+06	663282	111213	8051.49	1025.11	16.7867	3.35734	0	0	2.32256e+06	433545	2.99391e+06	545787	4.43928e+06	570894	40.2776	48.8758
24011	MD	Caroline	2001			562845		295.07	2.64369e+06	3.07037e+06	51.6373	472662	838381	532553	7.11558e+06	1.00527e+06	654372	109165	8926.22	1158.52	8.41777	1.68355	0	0	2.29809e+06	448680	2.96139e+06	559005	4.15419e+06	446262	41.6184	55.6076
24011	MD	Caroline	2002			556996		19851.4	3.02345e+06	3.07965e+06	7636.94	531768	681236	470451	7.36118e+06	1.00986e+06	642480	106476	9794.43	1291.18	0	0	0	0	2.2593e+06	430758	2.91158e+06	538525	4.4496e+06	471330	39.5532	53.327
24011	MD	Caroline	2003			554793		39407.8	2.29485e+06	3.03142e+06	15222.2	406220	624105	352445	6.54457e+06	773888	664644	110890	12062	1532.99	0	0	0	0	2.26644e+06	390828	2.94314e+06	503252	3.60143e+06	270636	44.9707	65.029
24011	MD	Caroline	2004			556007		58964.2	2.95835e+06	3.04017e+06	22807.5	491491	332844	255828	6.94634e+06	770126	688710	115533	14238.2	1765.48	0	0	0	0	2.18467e+06	360691	2.88762e+06	477990	4.05872e+06	292136	41.5704	62.0664
24011	MD	Caroline	2005			557034		78520.6	2.82209e+06	3.00574e+06	30392.8	453993	218436	190819	6.68182e+06	675205	711314	119951	16340.3	1990.48	0	0	0	0	2.16214e+06	340686	2.88979e+06	462627	3.79203e+06	212578	43.2486	68.5165
24011	MD	Caroline	2006			557400		98076.9	2.83851e+06	3.03946e+06	37978.1	481415	225757	209618	6.7592e+06	729012	732847	124099	18358.2	2206.53	0	0	0	0	2.23752e+06	358559	2.98872e+06	484865	3.77048e+06	244147	44.2171	66.5099
24011	MD	Caroline	2007			556958		117633	2.94035e+06	2.99161e+06	45563.4	482346	191345	199755	6.79789e+06	727664	747040	127026	20313.8	2416.15	0	0	0	0	2.23881e+06	358555	3.00616e+06	487997	3.79173e+06	239667	44.222	67.0635
24011	MD	Caroline	2008			555972		137190	2.63268e+06	3.00718e+06	53148.7	416081	370243	267733	6.70326e+06	736963	763287	129589	17064	2044.68	0	0	0	0	2.33417e+06	387432	3.11452e+06	519065	3.58874e+06	217898	46.4628	70.433
24011	MD	Caroline	2009			554183		156746	2.49907e+06	3.02519e+06	60734	312564	127882	248407	6.36307e+06	621705	778079	131911	13961	1689.97	0	0	0	0	2.23359e+06	381570	3.02563e+06	515171	3.33745e+06	106534	47.5497	82.8643
24011	MD	Caroline	2010			551642		143082	2.76912e+06	2.95227e+06	58014.3	456268	459015	326040	6.87513e+06	840323	785661	133081	10999.9	1351.46	0	0	0	0	2.35099e+06	408514	3.14765e+06	542946	3.72748e+06	297377	45.7832	64.6116
24011	MD	Caroline	2011			548355		94996.2	2.94652e+06	2.88312e+06	34637.5	396541	1.16916e+06	467066	7.64214e+06	898244	790619	133807	8172.52	1028.23	0	0	0	0	2.63872e+06	459575	3.43751e+06	594411	4.20463e+06	303833	44.981	66.1747
24011	MD	Caroline	2012			539631		124719	2.66415e+06	2.83454e+06	43653.5	275718	1.57713e+06	590032	7.74017e+06	909403	808619	136809	5469.69	719.206	0	0	0	0	2.80769e+06	506604	3.62178e+06	644131	4.11838e+06	265272	46.792	70.8301
24011	MD	Caroline	2013			527759		43072.5	2.61301e+06	2.82145e+06	16636.4	266006	2.0348e+06	645488	8.04009e+06	928130	806339	136040	5780.85	748.78	0	0	0	0	2.92162e+06	511250	3.73374e+06	648038	4.30635e+06	280092	46.439	69.8219
24011	MD	Caroline	2014			527386		43072.4	2.56221e+06	3.12305e+06	16636.4	270006	1.39106e+06	539269	7.64677e+06	825912	751423	125717	6401.28	823.578	0	0	0	0	2.71468e+06	475432	3.4725e+06	601972	4.17427e+06	223939	45.4113	72.8858
24011	MD	Caroline	2015			516461		43072.4	2.42189e+06	3.18287e+06	16636.4	220028	1.90052e+06	644980	8.06481e+06	881644	706641	117514	6844.68	875.341	0	0	0	0	2.95459e+06	515237	3.66808e+06	633627	4.39673e+06	248018	45.4825	71.8688
24011	MD	Caroline	2016			505557		43072.4	2.3574e+06	3.29474e+06	16636.4	206081	2.12335e+06	698231	8.32411e+06	920948	672080	111012	7298.04	928.282	0	0	0	0	3.08481e+06	536485	3.76419e+06	648425	4.55992e+06	272523	45.2203	70.4084
24011	MD	Caroline	2017			494636		43072.4	2.40701e+06	3.26367e+06	16636.4	224512	2.14931e+06	701681	8.35769e+06	942830	641713	105531	7761.12	982.365	0	0	0	0	3.10191e+06	538584	3.75138e+06	645097	4.60631e+06	297733	44.8854	68.4214
24011	MD	Caroline	2018			489355		42777.5	2.44091e+06	3.24302e+06	16584.8	246732	1.82107e+06	635209	8.03714e+06	898526	641469	105589	7762.98	981.95	0	0	0	0	2.94914e+06	512693	3.59837e+06	619264	4.43877e+06	279261	44.7718	68.92
24011	MD	Caroline	2019			484126		43072.5	2.38206e+06	3.22435e+06	16636.5	221952	1.91045e+06	651570	8.04405e+06	890158	641192	105641	7764.74	981.532	0	0	0	0	2.98906e+06	519425	3.63802e+06	626048	4.40603e+06	264110	45.2262	70.33
24011	MD	Caroline	2020
24013	MD	Carroll	1961
24013	MD	Carroll	1962
24013	MD	Carroll	1963
24013	MD	Carroll	1964
24013	MD	Carroll	1965
24013	MD	Carroll	1966
24013	MD	Carroll	1967
24013	MD	Carroll	1968
24013	MD	Carroll	1969
24013	MD	Carroll	1970
24013	MD	Carroll	1971
24013	MD	Carroll	1972
24013	MD	Carroll	1973
24013	MD	Carroll	1974
24013	MD	Carroll	1975
24013	MD	Carroll	1976
24013	MD	Carroll	1977
24013	MD	Carroll	1978
24013	MD	Carroll	1979
24013	MD	Carroll	1980
24013	MD	Carroll	1981
24013	MD	Carroll	1982
24013	MD	Carroll	1983
24013	MD	Carroll	1984
24013	MD	Carroll	1985			1.00731e+06		16513.3	3.03735e+06	1.84592e+06	4244.36	886285	0	0	5.90709e+06	890530	331544	66276.5	16685.5	1940.39	436.052	87.2103	1.92783e+06	107614	680714	234874	2.95721e+06	410793	2.94988e+06	479737	50.0621	46.1291
24013	MD	Carroll	1986			997967		16513.3	2.6531e+06	1.98243e+06	4244.36	744474	0	0	5.65001e+06	748719	334570	67119.2	17050.4	1988.67	326.945	65.389	1.98447e+06	111926	652253	228054	2.98867e+06	409154	2.66134e+06	339565	52.8968	54.6472
24013	MD	Carroll	1987			988688		16513.3	2.59901e+06	2.11026e+06	4244.36	778898	0	0	5.71448e+06	783143	337901	68023.5	17431.3	2038.83	217.907	43.5814	2.04607e+06	117081	623493	221211	3.02511e+06	408398	2.68937e+06	374745	52.9377	52.1485
24013	MD	Carroll	1988			980228		16513.3	2.44504e+06	2.12481e+06	4244.36	741930	0	0	5.56659e+06	746175	336780	68026.3	15918.2	1867.43	212.484	42.4967	1.8733e+06	74522.8	635794	220159	2.86201e+06	364618	2.70458e+06	381557	51.414	48.8649
24013	MD	Carroll	1989			970880		16513.3	2.45862e+06	2.18069e+06	4244.36	695289	0	0	5.6267e+06	699533	348068	70241.1	14405.2	1696.04	207.052	41.4104	1.90515e+06	72061.1	647262	218986	2.9151e+06	363026	2.7116e+06	336507	51.8083	51.8954
24013	MD	Carroll	1990			960481		16513.3	2.77644e+06	2.25923e+06	4244.36	761785	0	0	6.01267e+06	766030	360991	72685.3	12891.5	1524.55	201.595	40.319	1.94222e+06	67071.2	658347	217782	2.97466e+06	359103	3.03801e+06	406927	49.4732	46.8785
24013	MD	Carroll	1991			948664		16513.3	2.81044e+06	2.28582e+06	4244.36	752046	0	0	6.06144e+06	756291	359351	72626.9	11372.5	1352.43	196.028	39.2055	1.88493e+06	47551.8	668939	216562	2.92479e+06	338132	3.13665e+06	418158	48.2524	44.7093
24013	MD	Carroll	1992			935667		16513.3	3.21963e+06	2.3209e+06	4244.36	838362	0	0	6.49272e+06	842606	371807	75007.9	9852.83	1180.21	190.396	38.0792	1.86325e+06	32339	678787	215290	2.92389e+06	323855	3.56883e+06	518751	45.0333	38.4349
24013	MD	Carroll	1993			921981		16513.3	3.19878e+06	2.29239e+06	4244.36	840374	0	0	6.42967e+06	844618	358963	72671.1	9889.84	1198.75	162.989	32.5978	1.99825e+06	68617.8	660654	211652	3.02792e+06	354172	3.40175e+06	490446	47.0929	41.9328
24013	MD	Carroll	1994			907992		16513.3	3.18746e+06	2.27907e+06	4244.36	854382	0	0	6.39103e+06	858626	348803	70731.2	9931.88	1217.85	135.749	27.1498	2.09651e+06	98028	642515	208021	3.09789e+06	378025	3.29314e+06	480601	48.4725	44.0267
24013	MD	Carroll	1995			893357		16513.3	3.12823e+06	2.23963e+06	4244.36	772051	0	0	6.27773e+06	776296	336664	68496.6	9975.39	1237.1	108.595	21.7189	2.17946e+06	125910	624316	204373	3.15052e+06	400038	3.1272e+06	376258	50.1857	51.5316
24013	MD	Carroll	1996			877896		16513.3	2.92592e+06	2.25979e+06	4244.36	700710	0	0	6.08011e+06	704955	323926	66077.1	10018.3	1256.24	81.4947	16.2989	2.27261e+06	150940	606112	200739	3.21274e+06	419028	2.86737e+06	285926	52.8402	59.4405
24013	MD	Carroll	1997			861430		16513.3	2.86487e+06	2.2439e+06	4244.36	702180	0	0	5.98672e+06	706425	308481	63224.4	10057.4	1274.87	54.4369	10.8874	2.3691e+06	180071	586712	196876	3.27441e+06	441456	2.71231e+06	264968	54.6946	62.4917
24013	MD	Carroll	1998			839301		16513.3	2.9923e+06	2.27676e+06	4244.36	714931	0	0	6.12487e+06	719176	310270	63819.8	18458.4	2557.39	43.7172	8.74344	2.33672e+06	161987	609789	199582	3.27528e+06	427955	2.84959e+06	291221	53.4751	59.5063
24013	MD	Carroll	1999			816401		16513.3	3.25456e+06	2.28467e+06	4244.36	683400	0	0	6.37214e+06	687644	318930	65626.2	26918.7	3849.04	32.9079	6.58158	2.2617e+06	137442	630577	201809	3.23815e+06	408732	3.13399e+06	278912	50.8174	59.4395
24013	MD	Carroll	2000			793266		16513.3	3.20522e+06	2.31393e+06	4244.36	704527	0	0	6.32892e+06	708771	328219	67540	35456.7	5152.42	22.0288	4.40576	2.19829e+06	111899	649674	204276	3.21166e+06	388871	3.11726e+06	319900	50.7458	54.8656
24013	MD	Carroll	2001			770932		0	2.99863e+06	2.33679e+06	0	571335	0	0	6.10635e+06	571335	333572	68814.4	44144.2	6478.14	11.0797	2.21593	2.14951e+06	104429	667416	205554	3.19465e+06	385278	2.91171e+06	186057	52.3168	67.4347
24013	MD	Carroll	2002			748863		13132.7	3.3413e+06	2.35098e+06	5430.43	633277	0	0	6.45427e+06	638707	335918	69599.2	53000	7829.26	0	0	2.12673e+06	94320.7	684132	207308	3.19978e+06	379058	3.25449e+06	259649	49.5761	59.3476
24013	MD	Carroll	2003			727548		26265.3	2.43508e+06	2.21385e+06	10860.9	445694	0	0	5.40274e+06	456555	338406	70372	52215.9	7685.47	0	0	2.20176e+06	139957	637186	193566	3.22956e+06	411580	2.17318e+06	44974.3	59.7764	90.1492
24013	MD	Carroll	2004			705410		39398	3.05059e+06	2.05651e+06	16291.3	500170	0	0	5.85191e+06	516461	339933	70940.1	51409.2	7538.13	0	0	2.32129e+06	176771	590115	181441	3.30275e+06	436690	2.54916e+06	79770.7	56.4388	84.5544
24013	MD	Carroll	2005			684359		52530.7	2.7964e+06	1.91422e+06	21721.7	424527	0	0	5.44751e+06	446249	338741	71027.2	50589.3	7388.62	0	0	2.39638e+06	211956	542856	168606	3.32856e+06	458978	2.11895e+06	-12728.9	61.1025	102.852
24013	MD	Carroll	2006			663124		65663.4	2.67688e+06	1.80911e+06	27152.1	440951	0	0	5.21478e+06	468104	340304	71529.5	49779.8	7240.36	0	0	2.50463e+06	245797	495469	156301	3.39018e+06	480868	1.8246e+06	-12764.5	65.011	102.727
24013	MD	Carroll	2007			643267		78796	2.71946e+06	1.72121e+06	32582.6	423010	0	0	5.16274e+06	455593	344253	72483.5	49109.6	7111.99	0	0	2.65431e+06	290127	447942	143662	3.49562e+06	513384	1.66712e+06	-57791.3	67.7087	112.685
24013	MD	Carroll	2008			623137		91928.7	2.34863e+06	1.81251e+06	38013	362420	0	0	4.8762e+06	400433	341694	71625.5	45073.6	6556.41	0	0	2.55539e+06	258374	481278	145472	3.42343e+06	482028	1.45277e+06	-81594.2	70.2069	120.376
24013	MD	Carroll	2009			602501		105061	2.14566e+06	1.90762e+06	43443.4	265784	0	0	4.76084e+06	309228	342579	71353	40999.3	5995.68	0	0	2.4421e+06	226950	514949	146856	3.34063e+06	451154	1.42021e+06	-141927	70.1689	145.897
24013	MD	Carroll	2010			581003		51107.4	2.33445e+06	2.00263e+06	21173.6	399936	0	0	4.9692e+06	421110	344586	71250.9	36857.9	5425.58	0	0	2.33862e+06	196856	548970	148241	3.26903e+06	421774	1.70016e+06	-664.291	65.786	100.158
24013	MD	Carroll	2011			558857		10592.8	2.45127e+06	2.08499e+06	5198.49	363111	0	0	5.1057e+06	368309	346923	71249.3	32662.9	4848.09	0	0	2.24347e+06	169722	583353	149573	3.20641e+06	395392	1.8993e+06	-27083.1	62.8005	107.353
24013	MD	Carroll	2012			540050		76468.9	2.43026e+06	2.16432e+06	41869.8	259415	0	0	5.2111e+06	301285	346510	70750.4	28420.9	4264.21	0	0	2.12423e+06	132808	618104	151420	3.11727e+06	359243	2.09383e+06	-57958.5	59.8198	119.237
24013	MD	Carroll	2013			525705		22268	2.14216e+06	2.35334e+06	11169.3	260550	0	0	5.04348e+06	271720	358888	72171.1	27652.7	4212.01	0	0	2.18906e+06	126579	611975	151964	3.18757e+06	354926	1.8559e+06	-83206.6	63.2019	130.622
24013	MD	Carroll	2014			505294		22268	2.0349e+06	2.55479e+06	11169.3	244220	0	0	5.11725e+06	255390	365736	72579.4	26967.7	4175.81	0	0	2.36115e+06	148739	604125	152502	3.35798e+06	377996	1.75927e+06	-122606	65.6208	148.008
24013	MD	Carroll	2015			490384		22268	2.34344e+06	2.67174e+06	11169.3	226037	0	0	5.52784e+06	237206	357591	70555.7	26523.3	4175.22	0	0	2.5024e+06	170091	596303	153051	3.48282e+06	397873	2.04502e+06	-160667	63.005	167.733
24013	MD	Carroll	2016			475398		22268	2.5284e+06	2.86816e+06	11169.3	268503	0	0	5.89422e+06	279672	360199	70347.2	26084.2	4174.41	0	0	2.75326e+06	207230	588477	153593	3.72802e+06	435345	2.1662e+06	-155673	63.2487	155.663
24013	MD	Carroll	2017			460384		22268	2.59157e+06	3.00026e+06	11169.3	324312	0	0	6.07448e+06	335481	365878	70829.4	25643.2	4172.22	0	0	2.94185e+06	236031	580657	154136	3.91403e+06	465168	2.16045e+06	-129687	64.434	138.657
24013	MD	Carroll	2018			453910		22267.9	2.20528e+06	3.03987e+06	11169.3	358864	0	0	5.72133e+06	370033	362514	70308.6	26104.9	4246.37	0	0	2.95986e+06	236377	577032	151043	3.92551e+06	461975	1.79581e+06	-91941.9	68.6119	124.847
24013	MD	Carroll	2019			447443		22268	2.33469e+06	3.08226e+06	11169.3	280206	0	0	5.88666e+06	291375	359707	69877	26573.6	4321.64	0	0	2.98421e+06	237403	573438	147953	3.94393e+06	459555	1.94274e+06	-168179	66.9977	157.719
24013	MD	Carroll	2020
24015	MD	Cecil	1961
24015	MD	Cecil	1962
24015	MD	Cecil	1963
24015	MD	Cecil	1964
24015	MD	Cecil	1965
24015	MD	Cecil	1966
24015	MD	Cecil	1967
24015	MD	Cecil	1968
24015	MD	Cecil	1969
24015	MD	Cecil	1970
24015	MD	Cecil	1971
24015	MD	Cecil	1972
24015	MD	Cecil	1973
24015	MD	Cecil	1974
24015	MD	Cecil	1975
24015	MD	Cecil	1976
24015	MD	Cecil	1977
24015	MD	Cecil	1978
24015	MD	Cecil	1979
24015	MD	Cecil	1980
24015	MD	Cecil	1981
24015	MD	Cecil	1982
24015	MD	Cecil	1983
24015	MD	Cecil	1984
24015	MD	Cecil	1985			564492		0	1.64252e+06	1.38251e+06	0	480156	0	0	3.58953e+06	480156	156362	28529.1	4775.74	546.959	224.605	44.9211	1.47737e+06	126246	333625	96077.9	1.97236e+06	251445	1.61717e+06	228711	54.9476	52.3674
24015	MD	Cecil	1986			561213		0	1.43612e+06	1.40519e+06	0	391894	0	0	3.40252e+06	391894	156973	28774	6149.05	699.098	167.425	33.4849	1.39323e+06	103735	350216	95417	1.90674e+06	228659	1.49579e+06	163235	56.0389	58.3471
24015	MD	Cecil	1987			557851		0	1.40773e+06	1.42108e+06	0	397359	0	0	3.38667e+06	397359	157685	29038.5	7536.73	852.841	109.906	21.9813	1.31065e+06	81431	366863	94753.5	1.84284e+06	206098	1.54383e+06	191261	54.4146	51.8669
24015	MD	Cecil	1988			552804		0	1.29771e+06	1.41706e+06	0	370790	0	0	3.26757e+06	370790	160391	29487.9	10948.6	1238.92	108.184	21.6368	1.20743e+06	56895.2	369439	93580.4	1.74832e+06	181224	1.51926e+06	189566	53.505	48.8752
24015	MD	Cecil	1989			547808		0	1.30124e+06	1.46024e+06	0	347830	0	0	3.30928e+06	347830	171878	31484.8	14441.1	1634.12	106.532	21.3063	1.24801e+06	57972.7	371803	92373.8	1.80624e+06	183487	1.50304e+06	164343	54.5811	52.7519
24015	MD	Cecil	1990			542629		0	1.4516e+06	1.51882e+06	0	379430	0	0	3.51306e+06	379430	182926	33365.9	18020.8	2039.2	104.91	20.982	1.28571e+06	56280.6	374161	91168.4	1.86092e+06	182875	1.65214e+06	196555	52.9716	48.1973
24015	MD	Cecil	1991			536685		0	1.4606e+06	1.54632e+06	0	374388	0	0	3.5436e+06	374388	186949	34053.6	21673	2452.47	103.199	20.6397	1.27364e+06	47829.9	376379	89969.6	1.85874e+06	174326	1.68486e+06	200062	52.4534	46.563
24015	MD	Cecil	1992			529808		0	1.67195e+06	1.57855e+06	0	422058	0	0	3.78031e+06	422058	202379	36718.3	25387.1	2872.76	101.368	20.2737	1.28775e+06	42893	378412	88775	1.89403e+06	171279	1.88629e+06	250779	50.1024	40.582
24015	MD	Cecil	1993			526925		0	1.67568e+06	1.54626e+06	0	416921	0	0	3.74886e+06	416921	208670	37579.1	26438.5	2995.24	86.6241	17.3248	1.21586e+06	20817.3	413475	92012.5	1.86453e+06	153421	1.88433e+06	263500	49.736	36.7987
24015	MD	Cecil	1994			523822		0	1.68528e+06	1.5156e+06	0	420019	0	5089.36	3.7247e+06	425108	213645	38197.3	27477.6	3116.29	72.1989	14.4398	1.12498e+06	0	448910	95271.9	1.81509e+06	136600	1.90961e+06	288509	48.7311	32.133
24015	MD	Cecil	1995			520216		0	1.64013e+06	1.48453e+06	0	368414	0	33371.6	3.64488e+06	401785	215429	38257	28494.6	3234.76	58.0467	11.6093	1.01975e+06	0	484252	98546.2	1.74799e+06	140050	1.89689e+06	261736	47.9573	34.8568
24015	MD	Cecil	1996			515882		0	1.55605e+06	1.47829e+06	0	329389	0	59107.6	3.55022e+06	388497	217404	38342.6	29477.6	3349.32	44.1443	8.82886	939829	0	519554	101817	1.70631e+06	143518	1.84392e+06	244979	48.062	36.9418
24015	MD	Cecil	1997			510919		0	1.50147e+06	1.44318e+06	0	318123	0	89312.8	3.45558e+06	407436	220842	38692.9	30432.5	3460.61	30.5108	6.10216	822566	0	554357	105003	1.62823e+06	147162	1.82735e+06	260274	47.1189	36.1191
24015	MD	Cecil	1998			501722		0	1.61891e+06	1.45992e+06	0	338316	0	44261.3	3.58055e+06	382577	229490	40101.7	28654.2	3359.92	315.827	63.1655	992282	0	512527	100751	1.76327e+06	144276	1.81728e+06	238301	49.2458	37.7116
24015	MD	Cecil	1999			492428		0	1.85629e+06	1.48574e+06	0	345150	0	0	3.83446e+06	345150	244738	42638.9	26859.5	3259.19	606.281	121.256	1.18737e+06	11228.6	467408	95750.6	1.92699e+06	152999	1.90747e+06	192151	50.2544	44.3282
24015	MD	Cecil	2000			482344		0	1.90812e+06	1.51152e+06	0	383316	0	0	3.90198e+06	383316	256104	44507.2	25008	3153.56	901.119	180.224	1.37409e+06	60273.7	419339	91062.7	2.07544e+06	199177	1.82654e+06	184138	53.1894	51.9617
24015	MD	Cecil	2001			471537		0	1.82685e+06	1.51055e+06	0	332703	0	0	3.80894e+06	332703	268488	46585.4	23111.1	3044.21	1199.97	239.993	1.5289e+06	112452	368875	85495.3	2.19057e+06	247817	1.61837e+06	84886.7	57.5114	74.4858
24015	MD	Cecil	2002			460867		4451.39	2.08643e+06	1.53227e+06	2950.48	394788	0	0	4.08402e+06	397738	276827	47923.8	21206.2	2936.06	1504.78	300.956	1.72193e+06	161641	316324	80578.2	2.33779e+06	293380	1.74623e+06	104358	57.2425	73.7622
24015	MD	Cecil	2003			453713		8902.78	1.50221e+06	1.57467e+06	5900.97	280116	0	0	3.53949e+06	286017	270922	46909.3	22379.4	3017.27	1621.87	324.374	1.7507e+06	173240	307643	78797.1	2.35327e+06	302288	1.18622e+06	-16270.8	66.4861	105.689
24015	MD	Cecil	2004			446266		13354.2	1.85511e+06	1.58906e+06	8851.45	316625	0	0	3.90379e+06	325476	266596	46165.7	23526.7	3096.66	1736.38	347.275	1.7891e+06	178198	298443	77834.4	2.3794e+06	305643	1.52439e+06	19834	60.951	93.9062
24015	MD	Cecil	2005			439448		17805.6	1.68956e+06	1.63839e+06	11801.9	271606	0	0	3.7852e+06	283408	259619	44938	24674.6	3177.59	1850.32	370.064	1.84106e+06	189028	289278	76412.7	2.41649e+06	313926	1.36871e+06	-30518.4	63.8404	110.768
24015	MD	Cecil	2006			432807		22256.9	1.66895e+06	1.72697e+06	14752.4	297229	0	0	3.85098e+06	311981	256905	44413	25802.1	3257.2	1962.2	392.44	1.95161e+06	204109	280625	75506.7	2.5169e+06	327678	1.33408e+06	-15696.9	65.3573	105.031
24015	MD	Cecil	2007			425891		26708.3	1.69854e+06	1.8101e+06	17702.9	290111	0	0	3.96124e+06	307814	256230	44242.3	26951	3340.59	2075.25	415.05	2.044e+06	217395	271583	74321.1	2.60083e+06	339715	1.36041e+06	-31900.7	65.6571	110.364
24015	MD	Cecil	2008			413923		31159.7	1.54948e+06	1.90408e+06	20653.4	264408	0	0	3.89864e+06	285061	271748	46807.9	24421.6	3052.86	1926.1	385.219	2.12635e+06	226029	282768	73421.4	2.70722e+06	349697	1.19142e+06	-64635.3	69.44	122.674
24015	MD	Cecil	2009			401541		35611.1	1.47885e+06	1.95374e+06	23603.9	199417	0	0	3.86974e+06	223021	282283	48558.8	21827.1	2757.72	1773.09	354.618	2.17935e+06	234276	289654	71923.6	2.77489e+06	357870	1.09485e+06	-134849	71.7074	160.465
24015	MD	Cecil	2010			388769		25450	1.63795e+06	2.01351e+06	15004.5	305805	0	0	4.06568e+06	320810	299789	51489.4	19165.3	2454.9	1616.09	323.217	2.21165e+06	237382	296356	70520.9	2.82857e+06	362170	1.23711e+06	-41360.1	69.572	112.892
24015	MD	Cecil	2011			375766		116371	1.73147e+06	2.04781e+06	70905.6	267970	0	0	4.27143e+06	338876	316003	54199.4	16438.2	2144.71	1455.32	291.065	2.20046e+06	234389	303234	69140.3	2.83759e+06	360164	1.43384e+06	-21288.2	66.4319	106.282
24015	MD	Cecil	2012			362407		0	1.6579e+06	2.08262e+06	0	240022	0	0	4.10292e+06	240022	340246	58252.1	13605.9	1821.9	1287.2	257.439	2.17516e+06	226545	311227	68111	2.84153e+06	354987	1.26139e+06	-114966	69.2562	147.898
24015	MD	Cecil	2013			351407		112991	1.24451e+06	1.94682e+06	33744.2	178857	0	0	3.65573e+06	212601	306082	52338.2	14486.4	1938.77	1724.77	344.954	1.96262e+06	189074	321096	68207.3	2.60601e+06	311903	1.04972e+06	-99301.8	71.2857	146.708
24015	MD	Cecil	2014			323481		112991	1.34746e+06	1.90369e+06	33744.2	177777	0	0	3.68763e+06	211521	272321	46575.5	13981.1	1898.84	2058.8	411.759	1.86014e+06	173762	306292	66838.1	2.45479e+06	289487	1.23284e+06	-77965.2	66.5683	136.859
24015	MD	Cecil	2015			313087		112991	1.28632e+06	1.88121e+06	33744.2	171380	0	0	3.59361e+06	205124	238501	40828.6	14146.7	1948.76	2473.7	494.74	1.86596e+06	176623	292803	65642.6	2.41389e+06	285538	1.17972e+06	-80413.5	67.1717	139.202
24015	MD	Cecil	2016			302727		112991	1.25119e+06	1.89391e+06	33744.2	173008	0	0	3.56082e+06	206752	213942	36658.9	14313.8	1998.98	2889.89	577.979	1.9079e+06	183696	280447	64588.6	2.41949e+06	287521	1.14133e+06	-80768.7	67.9476	139.065
24015	MD	Cecil	2017			292588		112991	1.28787e+06	1.90519e+06	33744.2	191781	0	0	3.59864e+06	225525	198054	34170.6	14462.1	2046.59	3302.8	660.561	1.96578e+06	194149	269183	63467.6	2.45078e+06	294494	1.14785e+06	-68968.6	68.1031	130.581
24015	MD	Cecil	2018			288284		112991	1.26789e+06	1.93501e+06	33744.2	183380	0	0	3.60418e+06	217125	201638	34749.5	14745.7	2088.62	3322.54	664.508	1.97865e+06	193922	268110	61992.2	2.46647e+06	293417	1.13771e+06	-76291.9	68.4335	135.137
24015	MD	Cecil	2019			284027		112991	1.2408e+06	1.96542e+06	33744.2	165586	0	0	3.60324e+06	199330	205252	35333.5	15031.9	2130.99	3342.56	668.511	1.99108e+06	193606	267431	60592.9	2.48214e+06	292332	1.1211e+06	-93002.1	68.8862	146.657
24015	MD	Cecil	2020
24017	MD	Charles	1961
24017	MD	Charles	1962
24017	MD	Charles	1963
24017	MD	Charles	1964
24017	MD	Charles	1965
24017	MD	Charles	1966
24017	MD	Charles	1967
24017	MD	Charles	1968
24017	MD	Charles	1969
24017	MD	Charles	1970
24017	MD	Charles	1971
24017	MD	Charles	1972
24017	MD	Charles	1973
24017	MD	Charles	1974
24017	MD	Charles	1975
24017	MD	Charles	1976
24017	MD	Charles	1977
24017	MD	Charles	1978
24017	MD	Charles	1979
24017	MD	Charles	1980
24017	MD	Charles	1981
24017	MD	Charles	1982
24017	MD	Charles	1983
24017	MD	Charles	1984
24017	MD	Charles	1985			243072		133740	686308	503322	83013.2	199068	0	0	1.56644e+06	282081	90511	16381.2	730.457	107.456	199292	39858.4	737063	74332	63996.3	31978.2	1.09159e+06	162657	474849	119424	69.6861	57.6633
24017	MD	Charles	1986			236892		133740	567486	487394	83013.2	155134	0	0	1.42551e+06	238148	88890.8	15816.1	767.779	116.411	170042	34008.5	696161	68813.9	63679.3	31046.5	1.01954e+06	149801	405970	88346.2	71.5211	62.9028
24017	MD	Charles	1987			231526		133740	520545	470641	83013.2	148975	0	0	1.35645e+06	231988	87628.5	15302.7	810.417	126.315	140344	28068.7	658331	63731.8	63304.7	30112.7	950418	137342	406034	94645.6	70.0665	59.2024
24017	MD	Charles	1988			229496		133740	499503	513134	83013.2	148681	0	0	1.37587e+06	231694	86704.5	15012.2	6168.02	732.95	133858	26771.7	678745	64294.4	60821	29809.2	966297	136620	409576	95073.8	70.2315	58.9658
24017	MD	Charles	1989			227452		134248	489207	570332	83133.1	140915	0	0	1.42124e+06	224048	88294.4	15149.7	11620.1	1350.32	127386	25477.3	724497	68748.8	57993.2	29442.4	1.00979e+06	140169	411448	83879.6	71.0501	62.5618
24017	MD	Charles	1990			225472		134248	543410	633617	83133.1	157364	0	0	1.53675e+06	240497	90100.5	15313.1	17181	1980.02	120888	24177.6	777446	73977.3	55200.8	29062.3	1.06082e+06	144510	475932	95987.1	69.0299	60.0881
24017	MD	Charles	1991			223198		134248	541778	673530	83133.1	157562	0	0	1.57275e+06	240695	87445	14724.4	22834	2620.14	114188	22837.6	800521	75162.5	52527	28701.7	1.07752e+06	144046	495238	96648.5	68.5114	59.846
24017	MD	Charles	1992			220375		134248	613486	706297	83133.1	177575	0	0	1.67441e+06	260708	87885.5	14681.2	28539.4	3266.12	107178	21435.7	826362	77146.9	50003.5	28341.4	1.09997e+06	144871	574438	115837	65.6931	55.5683
24017	MD	Charles	1993			218929		134248	625500	726239	83133.1	182282	0	0	1.70492e+06	265415	89050.8	14920.7	23070	2666.81	104139	20827.7	874909	85353.6	46924.3	27655.7	1.13809e+06	151425	566825	113990	66.7535	57.0521
24017	MD	Charles	1994			217267		134248	655830	740996	83133.1	192094	0	0	1.74834e+06	275227	92428.1	15551	17533.6	2060.22	101108	20221.5	920775	93338.1	43854.2	26984	1.1757e+06	158155	572643	117072	67.2465	57.4634
24017	MD	Charles	1995			215144		134248	676294	742444	83133.1	180001	0	0	1.76813e+06	263134	98454.4	16659.8	11907.3	1443.71	97974.9	19595	956520	100329	40737.8	26295.9	1.20559e+06	164323	562536	98810.6	68.1847	62.4486
24017	MD	Charles	1996			212485		134248	661814	745387	83133.1	167758	0	0	1.75393e+06	250891	102784	17470.9	6197.14	817.882	94714	18942.8	986545	106200	37619.5	25621.3	1.22786e+06	169053	526076	81838.3	70.006	67.3809
24017	MD	Charles	1997			209523		134248	665387	730729	83133.1	169314	0	0	1.73989e+06	252447	105891	18086	417.526	184.523	91467.8	18293.6	1.00245e+06	110594	34265.8	24893.7	1.23449e+06	172052	505398	80395.6	70.9523	68.1535
24017	MD	Charles	1998			207560		134248	683556	754593	83133.1	173029	0	0	1.77996e+06	256162	107611	18344.9	2834.52	449.203	75809.2	15161.8	1.03876e+06	115933	33213	24457.6	1.25823e+06	174347	521731	81815.8	70.6886	68.061
24017	MD	Charles	1999			205401		134248	742585	776624	83133.1	168449	0	0	1.85886e+06	251583	111697	19013.8	5254.15	714.263	60195.6	12039.1	1.07545e+06	121296	32196	24029.6	1.2848e+06	177093	574062	74490	69.1175	70.3914
24017	MD	Charles	2000			202701		134248	726295	804960	83133.1	176253	0	0	1.8682e+06	259386	114453	19447.5	7668.32	978.583	44521.3	8904.25	1.11259e+06	126524	31157.2	23615.3	1.31039e+06	179470	557815	79915.6	70.1417	69.1904
24017	MD	Charles	2001			199387		2728.14	701307	821356	508.429	165597	0	0	1.72478e+06	166105	114395	19407.6	10070.4	1241.44	28836.2	5767.25	1.1338e+06	129781	30160.2	23208.3	1.31727e+06	179405	407513	-13300	76.373	108.007
24017	MD	Charles	2002			195970		12986.1	773443	863461	4843.73	185611	0	0	1.84586e+06	190455	114771	19412.7	12476.6	1504.89	13209.5	2641.91	1.19189e+06	137704	29165.7	22817.7	1.36151e+06	184081	484351	6373.64	73.7601	96.6535
24017	MD	Charles	2003			192058		23244	577551	845039	9179.04	130649	0	0	1.63789e+06	139828	118295	20108.4	10200.8	1246.1	11177.4	2235.47	1.18953e+06	139586	29731.7	22703	1.35893e+06	185879	278962	-46051	82.9682	132.934
24017	MD	Charles	2004			188319		33501.9	738853	812313	13514.3	147828	0	0	1.77299e+06	161342	123283	21003.8	7924.91	987.387	9147.02	1829.4	1.1939e+06	142289	30259.6	22583.1	1.36452e+06	188692	408471	-27350.5	76.9614	116.952
24017	MD	Charles	2005			184667		43759.8	700622	784755	17849.7	125676	0	0	1.7138e+06	143526	128670	21981.4	5642.18	727.973	7112.47	1422.49	1.20154e+06	145968	30810.1	22469.9	1.37377e+06	192570	340032	-49044.2	80.1592	134.171
24017	MD	Charles	2006			180840		54017.7	724420	744785	22185	138216	0	0	1.70406e+06	160401	136672	23430.4	3346.21	467.13	5067.96	1013.59	1.20828e+06	150175	31388	22360.9	1.38475e+06	197447	319308	-37045.4	81.2619	123.095
24017	MD	Charles	2007			176748		64272.1	728873	715885	26520.5	126719	0	0	1.68578e+06	153240	141700	24335.8	1030.91	204.184	3008.48	601.696	1.21045e+06	152607	31978.9	22256.3	1.38817e+06	200005	297608	-46765	82.346	130.517
24017	MD	Charles	2008			170591		74548.3	686504	688155	30859.4	121194	0	0	1.6198e+06	152053	146322	25175.7	930.29	181.857	2820.18	564.037	1.21987e+06	157349	30278.6	21325.2	1.40022e+06	204596	219576	-52542.9	86.4443	134.556
24017	MD	Charles	2009			163774		84819.7	656272	658138	35198.6	92747	0	0	1.563e+06	127946	149893	25828.4	824.816	158.497	2620.79	524.158	1.22233e+06	160720	28537.8	20393.4	1.4042e+06	207625	158799	-79679.3	89.8401	162.276
24017	MD	Charles	2010			156629		67166.6	748342	629431	29789.3	146177	0	0	1.60157e+06	175966	153478	26477.8	716.168	134.437	2415.33	483.065	1.22433e+06	163744	26857	19463.7	1.4078e+06	210303	193773	-34336.2	87.9011	119.513
24017	MD	Charles	2011			149403		82443.8	789924	588257	30211.3	134827	0	0	1.61003e+06	165038	157099	27142.4	605.123	109.812	2206.83	441.365	1.19439e+06	161316	25225.1	18545.9	1.37953e+06	207556	230499	-42517.2	85.6835	125.762
24017	MD	Charles	2012			143042		64430.3	777258	533710	22916.6	118863	0	0	1.51844e+06	141780	164733	28481.3	490.286	84.3497	1991.01	398.203	1.16775e+06	160577	23588.3	17627.2	1.35855e+06	207168	159890	-65388.4	89.4701	146.12
24017	MD	Charles	2013			138172		66539.7	754926	575089	26372.4	114690	0	0	1.53473e+06	141062	174564	30230.2	2420.39	329.507	1691.05	338.211	1.07962e+06	140422	25855.9	17658.6	1.28415e+06	188979	250579	-47916.7	83.6728	133.969
24017	MD	Charles	2014			123005		64559	651233	610761	25988.3	99378.3	0	0	1.44956e+06	125367	156409	27090.2	3657.47	463.965	1291.71	258.342	1.00141e+06	124713	28245.2	17709.7	1.19102e+06	170235	258542	-44868.7	82.1641	135.79
24017	MD	Charles	2015			118052		64392	634508	673270	25984	97312.7	0	0	1.49022e+06	123297	158249	27447.6	5045.97	619.398	1011.52	202.304	1.02186e+06	124897	31008.5	17839.2	1.21717e+06	171006	273047	-47709.4	81.6774	138.695
24017	MD	Charles	2016			113122		64479.8	626231	751563	25997	96021.1	0	0	1.5554e+06	122018	162508	28209.4	6420.62	773.286	734.359	146.872	1.06097e+06	127406	34027.3	18018.2	1.26466e+06	174553	290740	-52535.2	81.3077	143.055
24017	MD	Charles	2017			108218		64658.6	615060	807761	26044.7	97026.3	0	0	1.5957e+06	123071	167017	29067.9	7780.84	925.555	460.012	92.0024	1.07277e+06	126396	37335.1	18198.2	1.28536e+06	174679	310336	-51608.2	80.5517	141.934
24017	MD	Charles	2018			105086		64180.5	609588	805678	25919.3	93465	0	0	1.58453e+06	119384	167233	29076.7	7105.33	845.432	405.891	81.1783	1.07968e+06	128064	35452.9	17702.5	1.28988e+06	175770	294656	-56386	81.4042	147.231
24017	MD	Charles	2019			102081		66757.6	609003	807464	27346.9	92321	0	0	1.5853e+06	119668	168291	29231.6	6454.25	768.222	352.545	70.509	1.09103e+06	130305	33878.5	17246.2	1.3e+06	177622	285300	-57954.1	82.0034	148.429
24017	MD	Charles	2020
24019	MD	Dorchester	1961
24019	MD	Dorchester	1962
24019	MD	Dorchester	1963
24019	MD	Dorchester	1964
24019	MD	Dorchester	1965
24019	MD	Dorchester	1966
24019	MD	Dorchester	1967
24019	MD	Dorchester	1968
24019	MD	Dorchester	1969
24019	MD	Dorchester	1970
24019	MD	Dorchester	1971
24019	MD	Dorchester	1972
24019	MD	Dorchester	1973
24019	MD	Dorchester	1974
24019	MD	Dorchester	1975
24019	MD	Dorchester	1976
24019	MD	Dorchester	1977
24019	MD	Dorchester	1978
24019	MD	Dorchester	1979
24019	MD	Dorchester	1980
24019	MD	Dorchester	1981
24019	MD	Dorchester	1982
24019	MD	Dorchester	1983
24019	MD	Dorchester	1984
24019	MD	Dorchester	1985			559331		152658	1.61886e+06	3.25387e+06	111116	592312	0	0	5.58472e+06	703428	484811	78200.2	5600.29	635.145	80.5795	16.1159	1.72878e+06	56478.1	927735	165477	3.147e+06	300807	2.43772e+06	402621	56.3502	42.763
24019	MD	Dorchester	1986			559532		152658	1.42285e+06	3.17579e+06	111116	489944	0	0	5.31083e+06	601060	482040	77221.3	5614.48	636.037	78.5545	15.7109	1.56597e+06	30214	948407	169448	3.00211e+06	277535	2.30872e+06	323525	56.5281	46.1743
24019	MD	Dorchester	1987			559514		152658	1.40205e+06	3.09672e+06	111116	503198	0	0	5.21094e+06	614314	479155	76223.2	5627.39	636.783	76.5085	15.3017	1.40374e+06	4136.68	968436	173300	2.85703e+06	254312	2.35391e+06	360002	54.8276	41.3977
24019	MD	Dorchester	1988			561279		152658	1.3709e+06	3.08597e+06	111116	500097	0	18984.7	5.1708e+06	630198	484293	77426.8	7968.92	901.747	64.9842	12.9968	1.29266e+06	0	1.00041e+06	179803	2.78539e+06	258145	2.38541e+06	372053	53.8677	40.9625
24019	MD	Dorchester	1989			563020		152658	1.40796e+06	3.18609e+06	111116	486342	0	24159.2	5.30972e+06	621617	511528	82375	10308.8	1166.52	53.5097	10.7019	1.30945e+06	0	1.0458e+06	188700	2.87714e+06	272253	2.43258e+06	349365	54.1864	43.7975
24019	MD	Dorchester	1990			564568		152658	1.64602e+06	3.28518e+06	111116	559671	0	29017.5	5.64843e+06	699805	541608	87825.7	12641.7	1430.51	42.0442	8.40884	1.32807e+06	0	1.09398e+06	198107	2.97634e+06	287372	2.67209e+06	412432	52.6932	41.0646
24019	MD	Dorchester	1991			565905		152658	1.72086e+06	3.2587e+06	111116	564641	0	60098	5.69812e+06	735855	553880	90302	14967.7	1693.72	30.5994	6.11989	1.17056e+06	0	1.16098e+06	210922	2.90042e+06	302923	2.7977e+06	432932	50.9013	41.1662
24019	MD	Dorchester	1992			567108		152658	2.05878e+06	3.29718e+06	111116	659853	0	81366.7	6.07573e+06	852336	576042	94448.4	17286.6	1956.12	19.1803	3.83607	1.0869e+06	0	1.23305e+06	224681	2.9133e+06	321089	3.16243e+06	531247	47.9498	37.6716
24019	MD	Dorchester	1993			566419		152658	2.07023e+06	3.38217e+06	111116	666195	0	76165	6.17148e+06	853476	601305	99256.9	13834.1	1565.45	23.4838	4.69677	1.15668e+06	0	1.26233e+06	228441	3.03418e+06	329268	3.1373e+06	524208	49.1645	38.5797
24019	MD	Dorchester	1994			565534		152658	2.09308e+06	3.48756e+06	111116	677548	0	84004.2	6.29883e+06	872668	628952	104424	10379.4	1174.53	27.7889	5.55779	1.17124e+06	0	1.31026e+06	235513	3.12086e+06	341117	3.17797e+06	531551	49.5466	39.089
24019	MD	Dorchester	1995			563874		164202	2.07638e+06	3.54207e+06	113136	611511	0	89235.4	6.34652e+06	813883	659317	110124	6922.58	783.376	32.0949	6.41898	1.17772e+06	0	1.34195e+06	239575	3.18594e+06	350489	3.16058e+06	463394	50.1998	43.0638
24019	MD	Dorchester	1996			561553		164202	1.99175e+06	3.60912e+06	113136	558184	0	100253	6.32663e+06	771574	685134	115026	3464.56	392.084	36.4053	7.28105	1.16352e+06	0	1.39339e+06	247116	3.24555e+06	362541	3.08108e+06	409033	51.2998	46.9872
24019	MD	Dorchester	1997			558456		164202	1.99259e+06	3.57161e+06	113136	557829	0	121478	6.28686e+06	792443	726687	122787	4.58257	0.570409	40.7202	8.14403	1.05783e+06	0	1.44653e+06	254845	3.23109e+06	377640	3.05577e+06	414802	51.3944	47.6552
24019	MD	Dorchester	1998			552208		164202	2.11509e+06	3.43651e+06	113136	568850	0	118665	6.26801e+06	800651	738959	124164	207.277	32.1807	32.7211	6.54422	1.01409e+06	0	1.42295e+06	252569	3.17624e+06	376771	3.09177e+06	423880	50.6738	47.0581
24019	MD	Dorchester	1999			545296		164202	2.37938e+06	3.32918e+06	113136	548277	0	147370	6.41806e+06	808784	751478	125545	411.85	64.084	24.6545	4.9309	833673	0	1.47866e+06	264246	3.06425e+06	389860	3.35381e+06	418924	47.7441	48.2032
24019	MD	Dorchester	2000			537801		164202	2.3649e+06	3.17127e+06	113136	558910	0	142828	6.23817e+06	814875	742946	123306	618.473	96.3069	16.5167	3.30334	785731	0	1.43971e+06	258594	2.96903e+06	382000	3.26915e+06	432875	47.5945	46.8784
24019	MD	Dorchester	2001			529763		104911	2.23954e+06	2.99634e+06	43951.9	468881	0	153806	5.87055e+06	666639	741680	122365	827.544	128.911	8.30313	1.66063	785337	0	1.38274e+06	260160	2.91059e+06	382656	2.95995e+06	283984	49.5796	57.4007
24019	MD	Dorchester	2002			520545		109906	2.54332e+06	2.92118e+06	49651.7	515345	0	104329	6.09495e+06	669326	733058	120022	1037.85	161.708	0	0	895500	0	1.32181e+06	242463	2.95141e+06	362646	3.14354e+06	306680	48.4238	54.1808
24019	MD	Dorchester	2003			515704		114902	1.99842e+06	2.97605e+06	55351.6	382834	0	116300	5.60507e+06	554486	760272	125008	978.362	150.368	0	0	540776	0	1.57646e+06	260826	2.87849e+06	385985	2.72659e+06	168501	51.355	69.6113
24019	MD	Dorchester	2004			513054		119898	2.58954e+06	2.98177e+06	61051.5	445122	0	132654	6.20426e+06	638828	784443	129480	920.092	139.226	0	0	289650	0	1.7413e+06	275198	2.81632e+06	404817	3.38795e+06	234010	45.3933	63.3688
24019	MD	Dorchester	2005			509777		124894	2.476e+06	2.93859e+06	66751.4	392950	60276.9	156926	6.10953e+06	616627	807082	133740	862.3	128.168	0	0	0	0	1.92627e+06	290072	2.73421e+06	423940	3.37532e+06	192688	44.7532	68.7514
24019	MD	Dorchester	2006			505643		129890	2.48731e+06	2.85976e+06	72451.2	412277	584251	260596	6.56686e+06	745324	828128	137788	804.561	117.128	0	0	0	0	2.18981e+06	336896	3.01875e+06	474802	3.54811e+06	270522	45.9694	63.7041
24019	MD	Dorchester	2007			501047		134886	2.6273e+06	2.75508e+06	78151.1	389464	953269	320116	6.97158e+06	787731	850989	142180	747.472	106.194	0	0	0	0	2.37235e+06	365483	3.22409e+06	507770	3.74749e+06	279962	46.2461	64.4597
24019	MD	Dorchester	2008			493683		139739	2.39638e+06	2.81732e+06	83828.8	367589	308623	238981	6.15574e+06	690398	821990	138179	669.416	102.807	0	0	0	0	2.12962e+06	340895	2.95228e+06	479178	3.20346e+06	211221	47.9598	69.406
24019	MD	Dorchester	2009			485571		138217	2.23346e+06	2.87335e+06	88385.2	293830	0	95669.7	5.73059e+06	477885	786240	132952	590.728	99.3847	0	0	578325	0	1.73075e+06	284813	3.09591e+06	417864	2.63468e+06	60020.8	54.0243	87.4403
24019	MD	Dorchester	2010			476902		158314	2.45224e+06	2.82269e+06	90497.1	437704	0	30492.8	5.91015e+06	558694	744002	126731	511.615	95.9617	0	0	959161	0	1.52582e+06	255857	3.22949e+06	382683	2.68065e+06	176010	54.6432	68.4961
24019	MD	Dorchester	2011			467643		4902.34	2.54936e+06	2.83417e+06	857.909	426630	0	0	5.85607e+06	427488	705194	121016	431.985	92.5297	0	0	1.16832e+06	6922.45	1.40494e+06	236899	3.27889e+06	364930	2.57718e+06	62557.8	55.9913	85.3662
24019	MD	Dorchester	2012			456158		138758	2.23801e+06	2.77745e+06	40056.8	263945	0	0	5.61038e+06	304002	668276	115740	351.731	89.0721	0	0	1.55334e+06	67903.6	1.18773e+06	208085	3.4097e+06	391818	2.20068e+06	-87816.3	60.7748	128.887
24019	MD	Dorchester	2013			450537		6732.88	1.96434e+06	2.73391e+06	1178.25	244290	0	17906.3	5.15552e+06	263374	643515	110661	249.274	45.7334	0	0	1.02127e+06	0	1.24353e+06	211699	2.90856e+06	322405	2.24695e+06	-59030.7	56.4165	122.413
24019	MD	Dorchester	2014			444978		13068.1	1.86773e+06	2.92557e+06	2286.92	232994	0	0	5.25135e+06	235281	603212	102784	288.672	52.9616	0	0	1.3125e+06	25530.9	1.1601e+06	197691	3.0761e+06	326059	2.17525e+06	-90777.4	58.5774	138.583
24019	MD	Dorchester	2015			439636		14734.1	1.77132e+06	3.04099e+06	2501.18	201107	0	15953.8	5.26669e+06	219562	589383	99639.4	326.942	59.983	0	0	1.14942e+06	0	1.27013e+06	216423	3.00927e+06	316122	2.25742e+06	-96560.3	57.1377	143.979
24019	MD	Dorchester	2016			433932		12245.3	1.87622e+06	3.22274e+06	2320.17	226263	0	17738.3	5.54514e+06	246322	586757	98428	363.895	66.7627	0	0	1.21662e+06	0	1.3335e+06	227266	3.13724e+06	325761	2.4079e+06	-79439.2	56.5764	132.25
24019	MD	Dorchester	2017			427881		14199.2	1.95186e+06	3.33494e+06	2484.86	243895	0	8650.86	5.72888e+06	255031	584978	97490.4	399.518	73.2982	0	0	1.31051e+06	0	1.34813e+06	229848	3.24403e+06	327412	2.48486e+06	-72381	56.6258	128.381
24019	MD	Dorchester	2018			421582		1017.14	1.88986e+06	3.28637e+06	387.967	225986	0	0	5.59883e+06	226374	577687	96546.9	409.137	75.0631	0	0	1.40326e+06	13851.8	1.28565e+06	219221	3.26701e+06	329695	2.33182e+06	-103320	58.3516	145.641
24019	MD	Dorchester	2019			416090		1437.69	1.89469e+06	3.2426e+06	342.925	224971	0	0	5.55482e+06	225314	572350	95929.8	420.54	77.1551	0	0	1.32577e+06	1800.67	1.30756e+06	222874	3.2061e+06	320682	2.34872e+06	-95368.1	57.7175	142.327
24019	MD	Dorchester	2020
24021	MD	Frederick	1961
24021	MD	Frederick	1962
24021	MD	Frederick	1963
24021	MD	Frederick	1964
24021	MD	Frederick	1965
24021	MD	Frederick	1966
24021	MD	Frederick	1967
24021	MD	Frederick	1968
24021	MD	Frederick	1969
24021	MD	Frederick	1970
24021	MD	Frederick	1971
24021	MD	Frederick	1972
24021	MD	Frederick	1973
24021	MD	Frederick	1974
24021	MD	Frederick	1975
24021	MD	Frederick	1976
24021	MD	Frederick	1977
24021	MD	Frederick	1978
24021	MD	Frederick	1979
24021	MD	Frederick	1980
24021	MD	Frederick	1981
24021	MD	Frederick	1982
24021	MD	Frederick	1983
24021	MD	Frederick	1984
24021	MD	Frederick	1985			1.45601e+06		159144	3.64052e+06	2.5866e+06	58904.7	1.17332e+06	0	0	7.84227e+06	1.23223e+06	310494	55571.1	3655.82	574.331	797.343	159.469	1.46095e+06	46235	1.26982e+06	437830	3.04572e+06	540370	4.79656e+06	691858	38.8372	43.8531
24021	MD	Frederick	1986			1.44231e+06		159144	3.22625e+06	2.64569e+06	58904.7	980782	0	0	7.4734e+06	1.03969e+06	309676	55460.5	3695.63	503.5	591.918	118.384	1.48835e+06	45091.8	1.24954e+06	430296	3.05185e+06	531470	4.42155e+06	508217	40.8362	51.1183
24021	MD	Frederick	1987			1.42713e+06		159144	3.21596e+06	2.68943e+06	58904.7	1.02486e+06	0	0	7.49166e+06	1.08376e+06	308770	55334.2	3734.39	432.529	386.336	77.2673	1.51399e+06	43668.5	1.22906e+06	422732	3.05595e+06	522245	4.43571e+06	561516	40.7913	48.1882
24021	MD	Frederick	1988			1.40722e+06		159144	3.03048e+06	2.81566e+06	58904.7	989351	0	0	7.41251e+06	1.04826e+06	314229	55913	4428.86	521.657	377.094	75.4187	1.44084e+06	7875.11	1.21003e+06	418249	2.96991e+06	482634	4.4426e+06	565621	40.0662	46.0417
24021	MD	Frederick	1989			1.38719e+06		159144	3.04639e+06	2.97238e+06	58904.7	939324	0	0	7.56511e+06	998229	330334	58387.3	5130.04	611.617	368.039	73.6078	1.61867e+06	29564.8	1.19078e+06	413696	3.14528e+06	502333	4.41983e+06	495895	41.5762	50.3225
24021	MD	Frederick	1990			1.36616e+06		159144	3.42127e+06	3.14578e+06	58904.7	1.03687e+06	0	0	8.09236e+06	1.09577e+06	348044	61090.1	5835.97	702.183	358.95	71.7901	1.7694e+06	40028.7	1.17175e+06	409164	3.29539e+06	511057	4.79696e+06	584716	40.7223	46.6389
24021	MD	Frederick	1991			1.34347e+06		159144	3.45369e+06	3.27366e+06	58904.7	1.0382e+06	0	0	8.22996e+06	1.09711e+06	351031	61260	6543.21	792.94	349.631	69.9263	1.83544e+06	37378.2	1.15296e+06	404657	3.34632e+06	504158	4.88364e+06	592950	40.6603	45.9534
24021	MD	Frederick	1992			1.31992e+06		159144	3.92428e+06	3.4017e+06	58904.7	1.16318e+06	0	0	8.80505e+06	1.22208e+06	369273	64088.3	7255.03	884.28	340.296	68.0592	1.89549e+06	28148.7	1.13444e+06	400176	3.40681e+06	493366	5.39824e+06	728715	38.6915	40.3709
24021	MD	Frederick	1993			1.29812e+06		159144	3.8241e+06	3.30871e+06	58904.7	1.13415e+06	0	0	8.59008e+06	1.19306e+06	356513	61815.4	7241.68	894.659	287.223	57.4445	1.8887e+06	25616.9	1.14548e+06	398650	3.39822e+06	487034	5.19186e+06	706023	39.5598	40.8224
24021	MD	Frederick	1994			1.27505e+06		159144	3.79203e+06	3.22871e+06	58904.7	1.13078e+06	0	0	8.45494e+06	1.18969e+06	342115	59210.9	7226.31	904.742	234.267	46.8534	1.87213e+06	24332.3	1.15791e+06	396628	3.37962e+06	481123	5.07532e+06	708565	39.9721	40.4411
24021	MD	Frederick	1995			1.25135e+06		159144	3.66708e+06	3.12457e+06	58904.7	995144	0	0	8.20215e+06	1.05405e+06	334118	57742.2	7212.38	914.959	181.56	36.312	1.82177e+06	16229.6	1.16743e+06	394599	3.33072e+06	469522	4.87144e+06	584527	40.6078	44.5446
24021	MD	Frederick	1996			1.22546e+06		159144	3.40254e+06	3.04587e+06	58904.7	881526	0	0	7.83302e+06	940431	322829	55683	7213.41	927.055	129.313	25.8626	1.76781e+06	5644.42	1.17678e+06	392555	3.27476e+06	454835	4.55825e+06	485596	41.8072	48.3645
24021	MD	Frederick	1997			1.19499e+06		159144	3.31634e+06	2.96886e+06	58904.7	867198	0	0	7.63933e+06	926102	310427	53425.8	7237.31	942.134	77.2848	15.457	1.78092e+06	10053.9	1.18546e+06	390395	3.28412e+06	454832	4.35521e+06	471270	42.9896	49.1125
24021	MD	Frederick	1998			1.16618e+06		159144	3.42729e+06	2.96651e+06	58904.7	871913	0	0	7.71913e+06	930818	327932	56533.3	15739.6	2060.87	61.8284	12.3657	1.82412e+06	7094.27	1.16346e+06	379376	3.33131e+06	445076	4.38781e+06	485742	43.1566	47.8156
24021	MD	Frederick	1999			1.13167e+06		159144	3.80058e+06	2.96562e+06	58904.7	844844	0	0	8.05701e+06	903749	351127	60641.7	24451.5	3207.1	46.7725	9.35449	1.95793e+06	28934.7	1.14186e+06	368034	3.47541e+06	460827	4.5816e+06	442923	43.1353	50.9905
24021	MD	Frederick	2000			1.09861e+06		159144	3.80086e+06	3.00335e+06	58904.7	879766	0	0	8.06196e+06	938670	375934	65014	33383.5	4382.26	31.518	6.30359	2.10228e+06	46177.3	1.11999e+06	356945	3.63162e+06	472524	4.43034e+06	466146	45.0463	50.3397
24021	MD	Frederick	2001			1.06569e+06		208511	3.58184e+06	3.05081e+06	76906.5	707248	0	0	7.90686e+06	784154	407529	70574.8	42544.6	5587.57	15.9437	3.18874	2.255e+06	78114	1.09824e+06	344665	3.80333e+06	498945	4.10353e+06	285209	48.1017	63.6284
24021	MD	Frederick	2002			1.03256e+06		197772	4.0279e+06	3.07517e+06	73838.8	790088	0	0	8.33341e+06	863926	434073	75263.1	51958.1	6826.07	0	0	2.40875e+06	103893	1.07654e+06	332893	3.97132e+06	518875	4.36209e+06	345052	47.6554	60.0601
24021	MD	Frederick	2003			1.00466e+06		187033	2.92381e+06	3.04674e+06	70771.1	561070	0	0	7.16224e+06	631842	447680	77771.8	47084.8	6303.54	0	0	2.56773e+06	161572	1.03004e+06	316247	4.09253e+06	561895	3.06971e+06	69947	57.1404	88.9297
24021	MD	Frederick	2004			977830		178154	3.61668e+06	2.95377e+06	68028.8	630170	0	0	7.72644e+06	698199	460269	80103.2	42235.8	5782.83	0	0	2.71261e+06	195769	984648	302251	4.19977e+06	583906	3.52667e+06	114293	54.3558	83.6304
24021	MD	Frederick	2005			951389		167415	3.38416e+06	2.88758e+06	64961.1	548872	0	0	7.39054e+06	613833	473062	82487.3	37453.2	5269.58	0	0	2.8967e+06	245987	942053	288462	4.34927e+06	622206	3.04127e+06	-8373.04	58.8491	101.364
24021	MD	Frederick	2006			924878		156676	3.34091e+06	2.88816e+06	61893.5	589107	0	0	7.31063e+06	651000	489099	85357	32747.2	4765.48	0	0	3.15384e+06	298444	902888	275482	4.57858e+06	664048	2.73205e+06	-13047.9	62.6291	102.004
24021	MD	Frederick	2007			900180		145960	3.37466e+06	2.84777e+06	58838.5	565171	0	0	7.26857e+06	624010	509812	89078.2	28168.7	4278.73	0	0	3.30837e+06	332406	863615	262263	4.70997e+06	688026	2.5586e+06	-64015.9	64.7991	110.259
24021	MD	Frederick	2008			868747		133881	3.03743e+06	3.08037e+06	55536.3	521343	0	0	7.12043e+06	576879	511094	89075.7	27664.1	4203.66	0	0	3.48512e+06	354533	827209	262690	4.85108e+06	710503	2.26935e+06	-133624	68.1291	123.163
24021	MD	Frederick	2009			836430		123262	2.87487e+06	3.22208e+06	52489.5	401404	0	0	7.05663e+06	453893	510797	88920.2	27142.7	4126.07	0	0	3.59243e+06	370101	789214	262867	4.91959e+06	726015	2.13704e+06	-272121	69.7158	159.953
24021	MD	Frederick	2010			803435		156911	3.18735e+06	3.36965e+06	66151.3	615000	0	0	7.51735e+06	681151	506926	88123.1	26610.9	4046.95	0	0	3.66972e+06	373037	752016	263314	4.95527e+06	728521	2.56208e+06	-47369.2	65.9178	106.954
24021	MD	Frederick	2011			769559		72360.6	3.44602e+06	3.47626e+06	36097.5	585262	0	0	7.76421e+06	621359	499351	86718.8	26058.3	3964.72	0	0	3.73241e+06	374884	711551	263789	4.96937e+06	729357	2.79484e+06	-107997	64.0036	117.381
24021	MD	Frederick	2012			742045		80360.3	3.12554e+06	3.56678e+06	36757.8	440783	0	0	7.51473e+06	477541	498829	86667.7	25494.4	3880.8	0	0	3.78309e+06	372989	667514	264324	4.97493e+06	727862	2.5398e+06	-250321	66.2023	152.419
24021	MD	Frederick	2013			722270		65263.6	2.89454e+06	3.57638e+06	28708.4	412807	0	0	7.25845e+06	441515	511413	88165.1	23813.7	3632	0	0	3.4772e+06	294885	657048	260596	4.66948e+06	647277	2.58898e+06	-205762	64.3315	146.604
24021	MD	Frederick	2014			687098		64362.2	2.87593e+06	3.79701e+06	28561.2	424208	0	0	7.4244e+06	452769	511645	87847.4	22597.2	3462.47	0	0	3.59445e+06	301508	642582	256975	4.77128e+06	649793	2.65312e+06	-197023	64.2648	143.515
24021	MD	Frederick	2015			668342		64373.9	2.86512e+06	3.97792e+06	28563.2	392855	0	0	7.57575e+06	421418	490425	83809	21872.2	3367.52	0	0	3.73265e+06	312214	626704	253248	4.87165e+06	652639	2.70411e+06	-231221	64.3058	154.867
24021	MD	Frederick	2016			649511		64375.9	2.9848e+06	4.24647e+06	28563.6	417674	0	0	7.94516e+06	446238	487385	82906.3	21163.8	3274.79	0	0	4.0354e+06	348335	610623	249626	5.15457e+06	684143	2.79059e+06	-237905	64.8769	153.313
24021	MD	Frederick	2017			630614		64327.9	3.02287e+06	4.45515e+06	28555.2	462158	0	0	8.17296e+06	490713	487640	82655	20473	3184.41	0	0	4.25092e+06	372237	594222	245400	5.35325e+06	703477	2.81971e+06	-212764	65.4995	143.358
24021	MD	Frederick	2018			621090		64730.8	3.07892e+06	4.51889e+06	28614.6	474678	0	0	8.28363e+06	503293	489351	82841.1	20685.1	3212.9	0	0	4.35822e+06	385783	573228	239078	5.44148e+06	710915	2.84215e+06	-207622	65.6896	141.253
24021	MD	Frederick	2019			611366		65788.5	2.95018e+06	4.57752e+06	29020.9	430765	0	0	8.20485e+06	459786	490691	82967.8	20915.1	3244.06	0	0	4.45742e+06	398208	551946	232722	5.52098e+06	717141	2.68387e+06	-257355	67.2892	155.973
24021	MD	Frederick	2020
24023	MD	Garrett	1961
24023	MD	Garrett	1962
24023	MD	Garrett	1963
24023	MD	Garrett	1964
24023	MD	Garrett	1965
24023	MD	Garrett	1966
24023	MD	Garrett	1967
24023	MD	Garrett	1968
24023	MD	Garrett	1969
24023	MD	Garrett	1970
24023	MD	Garrett	1971
24023	MD	Garrett	1972
24023	MD	Garrett	1973
24023	MD	Garrett	1974
24023	MD	Garrett	1975
24023	MD	Garrett	1976
24023	MD	Garrett	1977
24023	MD	Garrett	1978
24023	MD	Garrett	1979
24023	MD	Garrett	1980
24023	MD	Garrett	1981
24023	MD	Garrett	1982
24023	MD	Garrett	1983
24023	MD	Garrett	1984
24023	MD	Garrett	1985			554986		0	795637	973836	0	290500	0	0	2.32446e+06	290500	55853	9780.94	4182.6	491.567	556.645	111.329	989224	14700.5	336142	139215	1.38596e+06	164300	938501	126200	59.625	56.5576
24023	MD	Garrett	1986			548613		0	720555	1.00116e+06	0	253155	0	0	2.27033e+06	253155	52241.8	9375.06	2343.95	276.042	412.571	82.5141	1.03015e+06	24507.1	320122	137987	1.40527e+06	172228	865057	80927.2	61.8972	68.0326
24023	MD	Garrett	1987			541898		0	733459	1.02345e+06	0	274793	0	0	2.2988e+06	274793	48634.9	8970.03	504.969	60.4802	268.495	53.6991	1.07151e+06	34397.5	304015	136757	1.42494e+06	180239	873868	94553.9	61.9859	65.5908
24023	MD	Garrett	1988			532286		0	725615	1.02283e+06	0	275667	0	0	2.28073e+06	275667	46529.8	8481.56	507.431	61.4687	261.13	52.226	1.07776e+06	36888.1	295479	134880	1.42054e+06	180363	860192	95304.4	62.2844	65.4277
24023	MD	Garrett	1989			522473		0	718791	1.02305e+06	0	256264	0	0	2.26431e+06	256264	44779	8059.09	509.965	62.4688	253.766	50.7532	1.09431e+06	41574.7	286613	132950	1.42646e+06	182697	837848	73567.7	62.9977	71.2922
24023	MD	Garrett	1990			512402		0	804474	1.01765e+06	0	279410	0	0	2.33452e+06	279410	42901.6	7612.9	512.642	63.4895	246.434	49.2869	1.10998e+06	46079	277568	131019	1.43121e+06	184823	903311	94586.9	61.3064	66.1476
24023	MD	Garrett	1991			502098		0	823333	1.01469e+06	0	282215	0	0	2.34012e+06	282215	40728	7110.68	515.443	64.529	239.119	47.8238	1.12256e+06	49979.1	268251	129065	1.43229e+06	186267	907831	95948	61.2058	66.0018
24023	MD	Garrett	1992			493011		0	948060	1.02326e+06	0	318179	0	0	2.46433e+06	318179	39451.9	6749.76	517.599	65.4905	231.47	46.2941	1.1496e+06	54633.4	258768	127138	1.44857e+06	188633	1.01577e+06	129546	58.7813	59.2852
24023	MD	Garrett	1993			481300		0	916276	1.00409e+06	0	308806	0	0	2.40167e+06	308806	35483.8	6125.75	865.856	108.854	191.968	38.3936	1.12076e+06	49896.5	259512	127717	1.41681e+06	183887	984858	124920	58.9928	59.5476
24023	MD	Garrett	1994			469747		0	907366	984169	0	307217	0	0	2.36128e+06	307217	31180.4	5438.39	1219.51	152.889	152.179	30.4357	1.09289e+06	45874.7	260345	128319	1.38579e+06	179816	975491	127401	58.6881	58.5306
24023	MD	Garrett	1995			458057		0	898150	965473	0	275401	0	0	2.32168e+06	275401	27194.2	4813.43	1578.68	197.614	111.879	22.3758	1.0765e+06	44294.4	261163	128915	1.36655e+06	178243	955134	97157.8	58.8602	64.7213
24023	MD	Garrett	1996			445992		0	842294	948262	0	246201	0	0	2.23655e+06	246201	22862.2	4124.48	1943.04	242.983	70.978	14.1956	1.0489e+06	40237.6	262084	129543	1.33586e+06	174162	900693	72038.2	59.7284	70.74
24023	MD	Garrett	1997			433812		0	831525	929062	0	244429	0	0	2.1944e+06	244429	18744.1	3472.78	2313.29	289.086	29.4797	5.89595	1.0319e+06	38722.7	262908	130147	1.3159e+06	172638	878501	71791.4	59.9662	70.629
24023	MD	Garrett	1998			427388		0	871199	988316	0	255111	0	0	2.2869e+06	255111	21895.3	4004.47	4867.58	765.515	23.3677	4.67353	1.11341e+06	52003.3	252087	125896	1.39228e+06	182674	894626	72436.5	60.8805	71.6058
24023	MD	Garrett	1999			420383		0	959927	1.04332e+06	0	251549	0	0	2.42363e+06	251549	24986.1	4525.87	7374.59	1233.14	17.3645	3.4729	1.19091e+06	64297	241624	121717	1.46491e+06	191776	958726	59772.6	60.4426	76.2382
24023	MD	Garrett	2000			412983		0	950794	1.10307e+06	0	266288	0	0	2.46684e+06	266288	27973.2	5028.59	9840.37	1693.01	11.476	2.29521	1.26536e+06	75693.9	230793	117469	1.53398e+06	199887	932864	66401.7	62.1839	75.064
24023	MD	Garrett	2001			399578		1003.97	883304	1.18296e+06	431.069	214614	0	0	2.46684e+06	215045	31249.2	5582.26	12443	2176.32	5.77184	1.15437	1.39391e+06	96256.2	220066	113259	1.65767e+06	217275	809169	-2230.36	67.1982	101.037
24023	MD	Garrett	2002			386356		1380.65	976589	1.25855e+06	983.304	238385	0	0	2.62288e+06	239369	34623.1	6152.26	15126.2	2674.16	0	0	1.53267e+06	118331	209482	109053	1.7919e+06	236211	830980	3157.93	68.318	98.6807
24023	MD	Garrett	2003			350253		1757.33	708789	1.254e+06	1535.54	146789	0	0	2.3148e+06	148324	33938.4	6112.54	17653.9	2979.48	0	0	1.32853e+06	85820.7	205827	107718	1.58595e+06	202631	728846	-54306.8	68.5136	136.614
24023	MD	Garrett	2004			342667		2134.02	852880	1.20346e+06	2087.77	160847	0	0	2.40114e+06	162934	29902.2	5477.96	18608.8	3009.08	0	0	1.32676e+06	86716.2	202147	106382	1.57741e+06	201585	823724	-38650.5	65.6944	123.722
24023	MD	Garrett	2005			335034		2510.7	764406	1.16574e+06	2640.01	134796	0	0	2.26769e+06	137436	25942.1	4855.61	19556.2	3039.5	0	0	1.32493e+06	87643	198507	105047	1.56894e+06	200585	698748	-63148.2	69.1867	145.947
24023	MD	Garrett	2006			327151		2887.38	723960	1.10395e+06	3192.24	138165	0	0	2.15795e+06	141358	22346.4	4300.77	20499.7	3071.07	0	0	1.31598e+06	88987	194838	103713	1.55366e+06	200072	604283	-58714.2	71.9973	141.536
24023	MD	Garrett	2007			319048		3264.06	733724	1.07149e+06	3744.48	131746	0	0	2.12752e+06	135490	18845.3	3762.03	21420.4	3100.86	0	0	1.34258e+06	96008.3	191196	102384	1.57404e+06	205255	553480	-69765.1	73.9848	151.491
24023	MD	Garrett	2008			308132		3640.75	674542	1.07097e+06	4296.71	119653	0	0	2.05729e+06	123950	22991.5	4424.64	22403.5	3218.85	0	0	1.35925e+06	97451.7	188044	102766	1.59269e+06	207861	464592	-83911.3	77.4172	167.698
24023	MD	Garrett	2009			296835		4017.43	645656	1.0831e+06	4848.95	88870.5	0	0	2.02961e+06	93719.5	27253	5109	23389	3337.17	0	0	1.395e+06	102127	184906	103145	1.63055e+06	213719	399059	-119999	80.3381	228.041
24023	MD	Garrett	2010			285081		6996.44	729963	1.06146e+06	5113.73	132631	0	0	2.0835e+06	137744	31619.3	5813.25	24371.3	3455.02	0	0	1.41162e+06	104955	181824	103535	1.64944e+06	217758	434061	-80013.6	79.1667	158.088
24023	MD	Garrett	2011			272883		2019.96	859591	1.0198e+06	1208.47	136484	0	0	2.15429e+06	137692	35922.5	6505	25350.5	3572.4	0	0	1.40406e+06	104186	178715	103916	1.64405e+06	218179	510243	-80486.7	76.3151	158.454
24023	MD	Garrett	2012			265844		4319.62	873302	979703	4163.81	133198	0	0	2.12317e+06	137362	41371.6	7416.67	26033.9	3648.34	0	0	1.41475e+06	106138	175624	104303	1.65778e+06	221507	465390	-84145	78.0804	161.258
24023	MD	Garrett	2013			254895		3034.53	812821	939211	2213.33	122017	0	0	2.00996e+06	124230	23885.9	4394.51	25791.3	3571.17	0	0	1.34711e+06	94428.6	171656	102741	1.56844e+06	205135	441517	-80904.8	78.0336	165.125
24023	MD	Garrett	2014			236763		3034.53	790684	939708	2213.33	116361	0	0	1.97019e+06	118574	25453.7	4681.34	23355.4	3223.74	0	0	1.28192e+06	83503.9	167644	101172	1.49837e+06	192581	471822	-74006.5	76.052	162.414
24023	MD	Garrett	2015			226689		3034.53	789434	967808	2213.33	122664	0	0	1.98697e+06	124878	27733.7	5098.79	21707.6	2985.39	0	0	1.2908e+06	83991.1	163715	99625.2	1.50396e+06	191700	483009	-66822.7	75.6911	153.51
24023	MD	Garrett	2016			216664		3034.53	752846	987384	2213.33	135244	0	0	1.95993e+06	137457	30543.1	5617.2	20049.7	2745.56	0	0	1.30473e+06	86040.2	159788	98073.8	1.51511e+06	192477	444820	-55019.3	77.3043	140.026
24023	MD	Garrett	2017			206825		3034.53	807052	1.00104e+06	2213.33	139219	0	0	2.01795e+06	141433	36072.2	6699.49	18373.9	2503.15	0	0	1.30409e+06	85770.2	155907	96528	1.51444e+06	191501	503511	-50068	75.0484	135.401
24023	MD	Garrett	2018			203151		3034.53	851434	1.00241e+06	2213.33	135527	0	0	2.06003e+06	137741	35068.4	6533.5	18858.1	2552.84	0	0	1.31076e+06	86693	152169	95674.9	1.51685e+06	191454	543177	-53713.7	73.6326	138.996
24023	MD	Garrett	2019			199490		3034.53	840696	1.00392e+06	2213.33	136046	0	0	2.04714e+06	138259	34062.4	6367.29	19347.1	2603.03	0	0	1.31757e+06	87631.6	148443	94820.5	1.51943e+06	191422	527715	-53162.9	74.2218	138.452
24023	MD	Garrett	2020
24025	MD	Harford	1961
24025	MD	Harford	1962
24025	MD	Harford	1963
24025	MD	Harford	1964
24025	MD	Harford	1965
24025	MD	Harford	1966
24025	MD	Harford	1967
24025	MD	Harford	1968
24025	MD	Harford	1969
24025	MD	Harford	1970
24025	MD	Harford	1971
24025	MD	Harford	1972
24025	MD	Harford	1973
24025	MD	Harford	1974
24025	MD	Harford	1975
24025	MD	Harford	1976
24025	MD	Harford	1977
24025	MD	Harford	1978
24025	MD	Harford	1979
24025	MD	Harford	1980
24025	MD	Harford	1981
24025	MD	Harford	1982
24025	MD	Harford	1983
24025	MD	Harford	1984
24025	MD	Harford	1985			607930		54.671	1.74335e+06	1.20268e+06	9.56743	551249	0	0	3.55401e+06	551258	163822	32653.4	2650.29	335.297	352.038	70.4076	1.61199e+06	156407	280524	129960	2.05934e+06	319426	1.49467e+06	231832	57.9441	57.9449
24025	MD	Harford	1986			593234		54.671	1.49949e+06	1.2325e+06	9.56743	451681	0	0	3.32529e+06	451691	151527	30313.3	2746.61	349.53	255.505	51.1009	1.59606e+06	152110	263907	123788	2.01449e+06	306612	1.31079e+06	145079	60.581	67.8809
24025	MD	Harford	1987			580700		54.671	1.4466e+06	1.26213e+06	9.56743	461420	0	0	3.28949e+06	461429	139575	28045.3	2858.34	365.78	157.37	31.4741	1.59203e+06	149559	247427	117623	1.98204e+06	295624	1.30744e+06	165805	60.2539	64.0671
24025	MD	Harford	1988			575338		54.671	1.3685e+06	1.26884e+06	9.56743	445723	0	0	3.21273e+06	445732	140122	27699.3	3917.55	585.775	154.206	30.8413	1.51309e+06	131966	242305	117320	1.89959e+06	277603	1.31314e+06	168130	59.127	62.2801
24025	MD	Harford	1989			569513		54.671	1.4009e+06	1.30164e+06	9.56743	425088	0	0	3.27211e+06	425097	147560	28596.1	4965.07	803.31	151.098	30.2196	1.56473e+06	139449	236968	116991	1.95438e+06	285870	1.31773e+06	139227	59.7284	67.2481
24025	MD	Harford	1990			563811		54.671	1.55495e+06	1.33422e+06	9.56743	461881	0	0	3.45303e+06	461891	153224	29146.4	6005.6	1019.21	148.145	29.629	1.57147e+06	136912	231430	116660	1.96228e+06	283767	1.49075e+06	178124	56.8277	61.4359
24025	MD	Harford	1991			557055		54.671	1.6036e+06	1.35072e+06	9.56743	466734	0	0	3.51143e+06	466743	155539	29143.6	7028.36	1231.67	145.061	29.0123	1.57838e+06	136436	225597	116303	1.96669e+06	283143	1.54474e+06	183600	56.0082	60.6636
24025	MD	Harford	1992			549924		54.671	1.865e+06	1.36697e+06	9.56743	527858	0	0	3.78195e+06	527868	162003	29866.2	8036.67	1441.2	141.971	28.3942	1.59535e+06	136348	219346	115928	1.98488e+06	283612	1.79707e+06	244256	52.483	53.7278
24025	MD	Harford	1993			542449		54.671	1.90846e+06	1.33761e+06	9.56743	536455	0	0	3.78857e+06	536465	163783	30525.6	7821.95	1337.69	119.5	23.9001	1.62647e+06	146009	219658	115173	2.01785e+06	293069	1.77072e+06	243396	53.2615	54.6297
24025	MD	Harford	1994			534332		54.671	1.90875e+06	1.30276e+06	9.56743	540081	0	0	3.74589e+06	540090	163767	30826.9	7603.36	1233.96	97.095	19.419	1.59504e+06	143868	220086	114437	1.98659e+06	290384	1.7593e+06	249706	53.0338	53.7659
24025	MD	Harford	1995			525622		54.671	1.91092e+06	1.26938e+06	9.56743	491181	0	0	3.70598e+06	491191	163602	31113.3	7383.25	1130.49	74.8187	14.9637	1.58941e+06	147551	220509	113688	1.98098e+06	293498	1.725e+06	197692	53.4536	59.7524
24025	MD	Harford	1996			516518		54.671	1.80286e+06	1.23913e+06	9.56743	441937	0	0	3.55857e+06	441946	162834	31283.2	7162.98	1027.57	52.7049	10.541	1.55323e+06	143555	221083	112981	1.94436e+06	288857	1.61421e+06	153089	54.6388	65.3602
24025	MD	Harford	1997			506952		54.671	1.80044e+06	1.2045e+06	9.56743	444998	0	0	3.51195e+06	445007	162749	31572	6944.32	925.492	30.7768	6.15535	1.54736e+06	147639	221348	112207	1.93843e+06	292350	1.57352e+06	152657	55.1953	65.6955
24025	MD	Harford	1998			489578		54.671	1.84447e+06	1.23558e+06	9.56743	450923	0	0	3.56969e+06	450933	158332	30244	11271.8	1546.8	25.1129	5.02259	1.5911e+06	153455	216090	110973	1.97682e+06	296223	1.59286e+06	154710	55.3781	65.6911
24025	MD	Harford	1999			472074		54.671	1.97946e+06	1.26363e+06	9.56743	430159	0	0	3.71522e+06	430169	155960	29249.6	15788.6	2195.22	19.2341	3.84683	1.62733e+06	156900	211160	109796	2.01026e+06	298144	1.70496e+06	132025	54.1088	69.3086
24025	MD	Harford	2000			454831		54.671	1.91805e+06	1.30876e+06	9.56743	442725	0	0	3.68169e+06	442735	152526	28040.8	20530.6	2875.87	13.1194	2.62389	1.66993e+06	160548	205824	108547	2.04883e+06	300014	1.63287e+06	142721	55.649	67.7638
24025	MD	Harford	2001			437877		17358	1.72063e+06	1.35814e+06	11421.4	342779	0	0	3.534e+06	354200	147857	26594.4	25558.6	3597.41	6.73127	1.34625	1.70236e+06	161743	200464	107329	2.07625e+06	299265	1.45775e+06	54935.3	58.7507	84.4903
24025	MD	Harford	2002			422558		33414.8	1.86642e+06	1.42811e+06	25486.1	371041	0	0	3.75049e+06	396527	143322	25121.2	31012.5	4379.69	0	0	1.78625e+06	170923	195198	106078	2.15578e+06	306502	1.59471e+06	90025.1	57.48	77.2966
24025	MD	Harford	2003			410592		49471.7	1.33547e+06	1.38969e+06	39550.9	251605	0	0	3.18522e+06	291156	142723	25075.3	28937	4156.6	0	0	1.79314e+06	176880	184710	101696	2.14951e+06	307809	1.03571e+06	-16652.8	67.4839	105.72
24025	MD	Harford	2004			399001		65528.5	1.63814e+06	1.31702e+06	53615.6	273552	0	0	3.41969e+06	327167	142054	25019.9	26884.4	3937.46	0	0	1.80872e+06	184513	174212	97365.8	2.15187e+06	310836	1.26782e+06	16331.3	62.9258	95.0083
24025	MD	Harford	2005			388546		81585.4	1.53319e+06	1.26005e+06	67680.3	231528	0	0	3.26337e+06	299208	142627	25205.4	24844.9	3721.26	0	0	1.84941e+06	197222	163860	93061.7	2.18074e+06	319210	1.08264e+06	-20002.1	66.8246	106.685
24025	MD	Harford	2006			377969		97642.2	1.5022e+06	1.21243e+06	81745.1	240027	0	0	3.19023e+06	321772	142705	25281.6	22790.3	3504.05	0	0	1.90539e+06	212003	153644	88799.3	2.22453e+06	329588	965704	-7815.87	69.7294	102.429
24025	MD	Harford	2007			368299		113699	1.52903e+06	1.14798e+06	95809.8	225299	0	0	3.15901e+06	321109	143350	25479.1	20774.7	3294.65	0	0	1.93667e+06	222586	143499	84542.7	2.24429e+06	335903	914719	-14793.7	71.0441	104.607
24025	MD	Harford	2008			355853		129799	1.35489e+06	1.15935e+06	109880	196699	0	0	2.99989e+06	306579	142862	25352.8	19750.6	3075	0	0	1.96285e+06	230167	139652	81513.8	2.26512e+06	340108	734774	-33529.3	75.5066	110.937
24025	MD	Harford	2009			342973		145858	1.2773e+06	1.1871e+06	123948	149030	0	0	2.95322e+06	272978	144865	25640.3	18675.3	2844.27	0	0	1.99395e+06	237332	135758	78488.6	2.29325e+06	344306	659976	-71327.8	77.6524	126.13
24025	MD	Harford	2010			329699		218432	1.34314e+06	1.20033e+06	146584	209284	0	0	3.0916e+06	355867	145415	25667.6	17539.8	2600.86	0	0	1.99807e+06	239890	131951	75466	2.29298e+06	343624	798621	12243.1	74.168	96.5597
24025	MD	Harford	2011			316157		130609	1.45505e+06	1.23179e+06	81794.8	208975	0	0	3.13361e+06	290770	145397	25574.4	16345	2344.6	0	0	1.99061e+06	238927	128471	72498.5	2.28083e+06	339344	852781	-48574.2	72.786	116.705
24025	MD	Harford	2012			302562		168763	1.33453e+06	1.24889e+06	102372	150693	0	0	3.05474e+06	253064	145679	25554.2	15090.5	2075.02	0	0	2.01856e+06	245388	125011	69551.3	2.30434e+06	342568	750397	-89503.9	75.435	135.368
24025	MD	Harford	2013			293969		112501	1.36721e+06	1.2943e+06	77234.1	155010	0	0	3.06798e+06	232244	170105	29420.1	14784.2	2022.49	0	0	1.89525e+06	209402	135452	74525.4	2.21559e+06	315370	852392	-83126.2	72.2165	135.793
24025	MD	Harford	2014			269759		112498	1.24189e+06	1.322e+06	77233.7	132802	0	0	2.94614e+06	210036	183046	31313.4	13749.8	1871.49	0	0	1.79014e+06	183691	135164	77724.2	2.1221e+06	294601	824047	-84564.8	72.0296	140.262
24025	MD	Harford	2015			261642		112500	1.3034e+06	1.38375e+06	77234.1	146447	0	0	3.06129e+06	223682	197900	33577.9	13530.9	1832.54	0	0	1.82093e+06	180485	136730	81223.8	2.16909e+06	297119	892193	-73437.7	70.8556	132.831
24025	MD	Harford	2016			253443		112498	1.35156e+06	1.47365e+06	77233.7	178945	0	0	3.19115e+06	256179	216156	36445.2	13327.5	1796.15	0	0	1.91293e+06	187145	137761	84647	2.28018e+06	310033	910972	-53853.7	71.4532	121.022
24025	MD	Harford	2017			245253		112498	1.49045e+06	1.58809e+06	77233.7	183106	0	0	3.43629e+06	260340	238043	40158.6	13132.7	1761.33	637.333	127.467	2.02908e+06	196580	138331	88008.3	2.41923e+06	326635	1.01706e+06	-66295.1	70.4023	125.465
24025	MD	Harford	2018			241000		112443	1.42259e+06	1.61111e+06	77224.1	151631	0	0	3.38714e+06	228855	238119	40110	13182.2	1768.38	636.489	127.298	2.06349e+06	202218	131046	85131.1	2.44647e+06	329355	940666	-100500	72.2283	143.914
24025	MD	Harford	2019			236377		112604	1.47286e+06	1.63313e+06	77293.6	172236	0	0	3.45497e+06	249529	238260	40069.8	13235.7	1776	635.734	127.147	2.09255e+06	206889	124481	82376.9	2.46916e+06	331239	985808	-81710	71.4669	132.746
24025	MD	Harford	2020
24027	MD	Howard	1961
24027	MD	Howard	1962
24027	MD	Howard	1963
24027	MD	Howard	1964
24027	MD	Howard	1965
24027	MD	Howard	1966
24027	MD	Howard	1967
24027	MD	Howard	1968
24027	MD	Howard	1969
24027	MD	Howard	1970
24027	MD	Howard	1971
24027	MD	Howard	1972
24027	MD	Howard	1973
24027	MD	Howard	1974
24027	MD	Howard	1975
24027	MD	Howard	1976
24027	MD	Howard	1977
24027	MD	Howard	1978
24027	MD	Howard	1979
24027	MD	Howard	1980
24027	MD	Howard	1981
24027	MD	Howard	1982
24027	MD	Howard	1983
24027	MD	Howard	1984
24027	MD	Howard	1985			326073		0	790306	468588	0	220887	0	5009.17	1.58497e+06	225896	72475.3	13347.4	6487.99	991.792	185.439	37.0879	512739	0	210493	77937.7	802381	92314	782586	133582	50.6245	40.8657
24027	MD	Howard	1986			323017		0	686484	479096	0	179426	0	13774.3	1.4886e+06	193200	69483	12799.3	6860.68	1111.6	136.607	27.3213	480701	0	212599	75777.8	769781	89716	718817	103484	51.7118	46.4368
24027	MD	Howard	1987			318495		0	665463	484841	0	179851	0	23208.9	1.4688e+06	203060	66250.4	12206.8	7192.02	1223.15	88.4342	17.6868	444245	0	214654	73611.8	732430	87059.5	736368	116000	49.866	42.8738
24027	MD	Howard	1988			307774		0	629014	487536	0	178077	0	12976.7	1.42432e+06	191054	64962.5	11932.6	7511.15	1194.73	85.0874	17.0175	470623	0	190975	70198.8	734157	83343.2	690166	107711	51.5443	43.6229
24027	MD	Howard	1989			298727		0	648243	508319	0	177473	0	0	1.45529e+06	177473	67865.5	12406.8	7902.38	1174.83	82.299	16.4598	566441	9990.64	167092	66755.2	809384	90343.9	645905	87128.8	55.6167	50.9058
24027	MD	Howard	1990			289089		0	724568	528909	0	200592	0	0	1.54257e+06	200592	69887.2	12706.7	8307.11	1153.39	79.3384	15.8677	640526	28309	143193	63302.4	861993	105487	680573	95104.4	55.8805	52.5881
24027	MD	Howard	1991			277650		0	744185	542369	0	208227	0	0	1.5642e+06	208227	69527.9	12598.1	8680.96	1124.55	75.8087	15.1617	702052	44736.2	119236	59851.1	899573	118325	664632	89901.8	57.5099	56.8251
24027	MD	Howard	1992			265285		0	866098	551958	0	242791	0	0	1.68334e+06	242791	71425.6	12885.7	9047.68	1092.24	71.9942	14.3988	770358	62426.1	95286.3	56392.7	946189	132811	737152	109980	56.209	54.7017
24027	MD	Howard	1993			260429		0	881550	526053	0	245609	0	0	1.66803e+06	245609	96728.6	17182.3	8874.21	1065.71	59.7316	11.9463	761360	63815.9	92009.1	54852.2	959031	136928	709001	108681	57.4948	55.7503
24027	MD	Howard	1994			255919		0	883894	506878	0	248464	0	0	1.64669e+06	248464	122272	21496.1	8727.83	1042.52	47.8149	9.56298	735551	61637.2	89148.1	53343.7	955746	137529	690944	110935	58.0404	55.3517
24027	MD	Howard	1995			251670		0	878336	484735	0	224847	0	0	1.61474e+06	224847	146723	25632	8599.3	1021.52	36.1077	7.22153	714243	60524.1	86257.1	51843.4	955858	139028	658882	85819	59.1958	61.8323
24027	MD	Howard	1996			246251		0	826683	465745	0	202600	0	0	1.53868e+06	202600	171094	29745.6	8441.79	997.142	24.4089	4.88178	682217	56953.8	83387.4	50351.7	945165	138053	593514	64546.9	61.427	68.1407
24027	MD	Howard	1997			240402		0	811333	445390	0	201067	0	0	1.49713e+06	201067	193731	33559.5	8279.42	972.282	12.8754	2.57507	655946	54898.2	80433.1	48835.5	938403	138268	558723	62798.6	62.6803	68.7672
24027	MD	Howard	1998			229765		0	817160	440588	0	199247	0	0	1.48751e+06	199247	172907	29908.8	9070.57	1128.97	10.4059	2.08118	676002	60590.8	75489.2	46290.4	933479	137921	554034	61326.2	62.7544	69.2211
24027	MD	Howard	1999			219114		0	861811	439559	0	186266	0	0	1.52048e+06	186266	151705	26183.8	9885.46	1289.87	7.89117	1.57823	697358	65935.1	70544.2	43751.6	929500	137162	590984	49103.8	61.1318	73.6378
24027	MD	Howard	2000			208951		0	822859	438503	0	187726	0	0	1.47031e+06	187726	130291	22425.7	10751.1	1458.78	5.33599	1.0672	719056	71637.4	65567.6	41221.8	925671	136745	544642	50981	62.9574	72.8428
24027	MD	Howard	2001			198816		0	733063	440390	0	145185	0	0	1.37227e+06	145185	109802	18826.6	11660	1635.13	2.71091	0.542182	739263	76677.3	60610.5	38692.6	921338	135832	450929	9353	67.1398	93.5579
24027	MD	Howard	2002			188605		0	776317	434401	0	154789	0	0	1.39932e+06	154789	88563.6	15100.7	12610.5	1818.97	0	0	757600	81540.8	55655.8	36175	914429	134636	484893	20153.8	65.348	86.9798
24027	MD	Howard	2003			178256		0	532688	410724	0	103462	0	0	1.12167e+06	103462	84536.1	14472.1	13522.5	1881.54	0	0	707108	75089	54759.5	35174.5	859926	126617	261742	-23155	76.6649	122.38
24027	MD	Howard	2004			169663		0	620085	374766	0	109955	0	0	1.16451e+06	109955	79889.9	13738	14546.8	1958.81	0	0	657733	68866	53683.6	34142	805853	118705	358660	-8750.23	69.2008	107.958
24027	MD	Howard	2005			163388		0	556434	354181	0	92027.5	0	0	1.074e+06	92027.5	76686.4	13254.7	15849.9	2071.28	0	0	633385	66741.6	52594	33125.9	778516	115194	295488	-23166	72.4873	125.173
24027	MD	Howard	2006			158465		0	532671	343667	0	95986.2	0	0	1.0348e+06	95986.2	74251.7	12901.9	17335.3	2203.91	0	0	630548	67939.1	51749.2	32130.9	773884	115176	260920	-19189.6	74.7856	119.992
24027	MD	Howard	2007			152465		0	518204	330667	0	88739.5	0	0	1.00134e+06	88739.5	70876.4	12380.5	18838.2	2335	0	0	609629	65883.4	50910.9	31141	750254	111740	251081	-23000.3	74.9254	125.919
24027	MD	Howard	2008			148833		0	484006	384558	0	83650	0	0	1.0174e+06	83650	80589.4	14019.1	16454	2063.55	0	0	661525	73231.2	49242.7	29657.1	807812	118971	209586	-35321	79.3998	142.225
24027	MD	Howard	2009			145131		0	476753	434682	0	66316	0	0	1.05657e+06	66316	89385.8	15502.8	14178.5	1804.9	0	0	710789	80280.1	47401.6	28151.6	861755	125739	194811	-59423.4	81.5619	189.606
24027	MD	Howard	2010			141437		0	553837	483241	0	105487	0	0	1.17852e+06	105487	99744.3	17256.8	12000.6	1557.89	0	0	757913	86937.2	45653.9	26648.9	915312	132401	263203	-26913.9	77.6666	125.514
24027	MD	Howard	2011			137390		0	610912	530266	0	101173	0	0	1.27857e+06	101173	111596	19267.5	9856.03	1314.38	0	0	799899	92587.5	43611.1	25135.5	964962	138305	313606	-37131.9	75.4721	136.701
24027	MD	Howard	2012			132226		10062	601803	569442	4767.76	88494.2	0	0	1.31353e+06	93262	123387	21276.4	7732.84	1072.5	0	0	867557	104187	41194.5	23616.9	1.03987e+06	150153	273661	-56890.6	79.1661	161.001
24027	MD	Howard	2013			125220		17769.7	559153	516242	7633.36	82700.8	0	0	1.21838e+06	90334.2	112692	19498.9	7553.33	1061.09	0	0	749792	83659.6	41512.2	24365.8	911550	128585	306834	-38251.2	74.8163	142.344
24027	MD	Howard	2014			117045		17769.7	516110	503631	7633.36	74603.4	0	0	1.15456e+06	82236.8	98973.9	17174.4	7435.83	1062.39	0	0	717317	77394.2	41423.1	25113.4	865150	120744	289406	-38507.6	74.9336	146.825
24027	MD	Howard	2015			111290		17769.7	478160	476636	7633.36	64923.9	0	0	1.08385e+06	72557.3	81795.8	14264.5	7431.54	1080.12	0	0	686746	72324.6	41159.9	25831.8	817134	113501	266721	-40943.7	75.3915	156.429
24027	MD	Howard	2016			105561		17769.7	451138	452510	7633.36	57793.7	0	0	1.02698e+06	65427	67973.5	11940.9	7428.46	1098.57	0	0	663629	68519	40699.7	26525.3	779731	108084	247248	-42656.7	75.9247	165.197
24027	MD	Howard	2017			99614.9		17769.7	443876	419824	7633.36	56485.3	0	0	981085	64118.7	55859.7	9956.73	7464.26	1123.43	0	0	640841	65366	40014.5	27174.9	744180	103621	236905	-39502.4	75.8528	161.608
24027	MD	Howard	2018			96791.8		17769.7	424468	430104	7633.36	53910.2	0	0	969134	61543.6	55996.3	9954.57	7529.54	1132.61	0	0	649523	67452	36133.5	25290.9	749182	103830	219952	-42286.5	77.3043	168.71
24027	MD	Howard	2019			93914.8		17769.7	407614	440484	7633.36	53349.4	0	0	959783	60982.7	56049.4	9937.3	7594.61	1141.73	0	0	657781	69443.8	32297.8	23416.7	753723	103940	206060	-42956.8	78.5306	170.441
24027	MD	Howard	2020
24029	MD	Kent	1961
24029	MD	Kent	1962
24029	MD	Kent	1963
24029	MD	Kent	1964
24029	MD	Kent	1965
24029	MD	Kent	1966
24029	MD	Kent	1967
24029	MD	Kent	1968
24029	MD	Kent	1969
24029	MD	Kent	1970
24029	MD	Kent	1971
24029	MD	Kent	1972
24029	MD	Kent	1973
24029	MD	Kent	1974
24029	MD	Kent	1975
24029	MD	Kent	1976
24029	MD	Kent	1977
24029	MD	Kent	1978
24029	MD	Kent	1979
24029	MD	Kent	1980
24029	MD	Kent	1981
24029	MD	Kent	1982
24029	MD	Kent	1983
24029	MD	Kent	1984
24029	MD	Kent	1985			647274		0	2.67014e+06	1.44688e+06	0	704546	0	0	4.7643e+06	704546	282373	48540.6	5032.73	571.423	69.2195	13.8439	2.2176e+06	300942	330913	80135.7	2.83599e+06	430204	1.9283e+06	274342	59.5259	61.0612
24029	MD	Kent	1986			645258		0	2.29466e+06	1.48366e+06	0	572615	0	0	4.42358e+06	572615	277592	47286.8	5138.03	582.374	53.2952	10.659	2.10491e+06	274287	330677	77850.9	2.71837e+06	400018	1.70521e+06	172598	61.4519	69.858
24029	MD	Kent	1987			643071		0	2.20437e+06	1.51694e+06	0	577682	0	0	4.36438e+06	577682	273225	46135.2	5243.1	593.298	37.3082	7.46164	1.99137e+06	247466	330498	75579.4	2.60037e+06	369781	1.76401e+06	207900	59.5817	64.0113
24029	MD	Kent	1988			642674		0	2.14512e+06	1.59078e+06	0	572143	0	0	4.37857e+06	572143	275823	46459.9	7598.41	860.008	35.1144	7.02288	1.97802e+06	239912	330791	74543.9	2.59227e+06	361783	1.7863e+06	210361	59.2036	63.2329
24029	MD	Kent	1989			641841		0	2.1789e+06	1.7101e+06	0	548176	0	0	4.53084e+06	548176	288922	48627.7	9925.4	1123.51	32.9511	6.59023	2.09359e+06	254307	332517	73758.7	2.72499e+06	377823	1.80585e+06	170352	60.1432	68.9237
24029	MD	Kent	1990			640433		0	2.51838e+06	1.81897e+06	0	620538	0	0	4.97778e+06	620538	310370	52250.5	12224.3	1383.83	30.8146	6.16291	2.21285e+06	269402	334274	72989	2.86975e+06	396032	2.10802e+06	224506	57.6513	63.8207
24029	MD	Kent	1991			638431		0	2.63349e+06	1.85604e+06	0	635686	0	0	5.12796e+06	635686	320128	53915.2	14494.7	1640.93	28.7025	5.7405	2.23631e+06	271180	337637	72490.4	2.90859e+06	399232	2.21937e+06	236454	56.7203	62.8033
24029	MD	Kent	1992			635736		0	3.13359e+06	1.8844e+06	0	735702	0	0	5.65373e+06	735702	340328	57418.3	16735.1	1894.63	26.6117	5.32235	2.2921e+06	279045	341088	72005.9	2.99028e+06	410369	2.66345e+06	325333	52.8904	55.7792
24029	MD	Kent	1993			627676		0	3.22537e+06	2.01427e+06	0	778970	0	0	5.86731e+06	778970	359828	60903.2	17612.1	1993.96	29.4327	5.88654	2.51445e+06	316182	344661	74394.1	3.23658e+06	453479	2.63073e+06	325491	55.1629	58.2152
24029	MD	Kent	1994			619086		0	3.31892e+06	2.14106e+06	0	829271	0	0	6.07906e+06	829271	380333	64521.9	18523.3	2097.17	32.3572	6.47144	2.67546e+06	341953	350848	77234.1	3.4252e+06	485812	2.65386e+06	343459	56.3442	58.5831
24029	MD	Kent	1995			610020		0	3.32396e+06	2.27317e+06	0	779451	0	0	6.20714e+06	779451	400129	68003.1	19472.2	2204.65	35.3946	7.07891	2.8285e+06	366660	355547	79830.6	3.60368e+06	516705	2.60346e+06	262746	58.057	66.2909
24029	MD	Kent	1996			600407		0	3.17712e+06	2.36502e+06	0	727976	0	0	6.14254e+06	727976	415544	70778.5	20459.8	2316.51	38.55	7.71	2.92193e+06	382226	363212	82960.6	3.72118e+06	538290	2.42136e+06	189687	60.5805	73.9433
24029	MD	Kent	1997			590412		0	3.05764e+06	2.49781e+06	0	734458	0	0	6.14586e+06	734458	433939	73962.6	21489.9	2433.18	41.8341	8.36681	2.98282e+06	388546	371496	86217.8	3.80979e+06	551168	2.33607e+06	183290	61.9896	75.0442
24029	MD	Kent	1998			582331		0	3.17197e+06	2.45746e+06	0	751142	0	0	6.21176e+06	751142	443276	75559.9	19573.7	2239.5	33.8526	6.77052	2.92074e+06	378146	378110	87492.8	3.76174e+06	543445	2.45002e+06	207697	60.5583	72.3492
24029	MD	Kent	1999			574216		0	3.5769e+06	2.4953e+06	0	751495	0	0	6.64641e+06	751495	463545	79002.8	17625.5	2042.78	25.7037	5.14074	2.96154e+06	381038	396560	90852.7	3.8393e+06	552941	2.80712e+06	198553	57.7649	73.5789
24029	MD	Kent	2000			565720		0	3.5437e+06	2.50433e+06	0	788731	0	0	6.61374e+06	788731	470936	80204.3	15631.8	1841.51	17.3542	3.47083	2.94326e+06	376725	399589	91480.6	3.82943e+06	550255	2.78431e+06	238476	57.9011	69.7646
24029	MD	Kent	2001			556908		0	3.2604e+06	2.43621e+06	0	630672	0	0	6.25351e+06	630672	475940	81076.1	13588.6	1635.3	8.79041	1.75808	2.84547e+06	360462	399081	93062.8	3.73409e+06	536238	2.51943e+06	94434.1	59.7118	85.0264
24029	MD	Kent	2002			547770		1734.2	3.68365e+06	2.4107e+06	1149.47	718052	0	0	6.64386e+06	719201	487174	83008.7	11494.4	1424	0	0	2.86698e+06	370158	397366	91508.7	3.76301e+06	546099	2.88084e+06	173102	56.639	75.9313
24029	MD	Kent	2003			540547		3468.4	2.74306e+06	2.54808e+06	2298.94	522920	0	0	5.83515e+06	525219	482411	82250.7	24578.3	2887.36	0	0	3.03317e+06	405045	405245	88710.7	3.94541e+06	578893	1.88975e+06	-53674.3	67.6144	110.219
24029	MD	Kent	2004			533676		5202.6	3.51725e+06	2.61412e+06	3448.4	612440	0	0	6.67025e+06	615888	487614	83250.6	37158.7	4294.47	0	0	3.20956e+06	435850	402799	86599.6	4.13714e+06	609994	2.53311e+06	5893.86	62.0237	99.043
24029	MD	Kent	2005			528235		6936.8	3.37742e+06	2.72287e+06	4597.87	549763	0	0	6.63547e+06	554361	493820	84424.1	49283.2	5650.66	0	0	3.41334e+06	471858	405305	85110.4	4.36175e+06	647043	2.27372e+06	-92682.4	65.7338	116.719
24029	MD	Kent	2006			522764		8670.99	3.42773e+06	2.66087e+06	5747.34	607562	0	0	6.62003e+06	613309	495849	85084.8	61076.8	6970.07	0	0	3.49103e+06	488476	418224	87813.3	4.46618e+06	668345	2.15386e+06	-55035.5	67.4646	108.974
24029	MD	Kent	2007			516184		10405.2	3.4077e+06	2.61987e+06	6896.81	549446	0	0	6.55416e+06	556343	487650	83906.5	72427	8239.77	0	0	3.57002e+06	504971	422107	88359	4.5522e+06	685476	2.00195e+06	-129134	69.4552	123.211
24029	MD	Kent	2008			507656		12139.4	3.17725e+06	2.74821e+06	8046.27	533716	0	0	6.44526e+06	541762	511522	87830.6	67045.7	7626.12	0	0	3.67248e+06	512248	400038	86945.6	4.65108e+06	694650	1.79417e+06	-152888	72.1629	128.221
24029	MD	Kent	2009			498534		13873.6	2.84243e+06	2.80328e+06	9195.74	374854	0	0	6.15812e+06	384050	519176	88993.9	61729.9	7019.96	0	0	3.72604e+06	515760	358420	81803	4.66537e+06	693576	1.49275e+06	-309526	75.7597	180.595
24029	MD	Kent	2010			488836		9248.89	3.12463e+06	2.85705e+06	5524.68	570267	0	0	6.47977e+06	575792	527753	90321	56480.8	6421.39	0	0	3.70946e+06	505654	339850	80030.9	4.63354e+06	682428	1.84622e+06	-106636	71.5079	118.52
24029	MD	Kent	2011			478528		29254.6	3.34439e+06	2.92261e+06	17719.7	538304	0	0	6.77478e+06	556024	537449	91815.6	51292.6	5829.77	0	0	3.68902e+06	495594	334713	80060.8	4.61248e+06	673300	2.16231e+06	-117277	68.083	121.092
24029	MD	Kent	2012			465855		10354.7	2.97778e+06	2.83617e+06	3850.01	374909	0	0	6.29015e+06	378759	566461	96884.2	46168.7	5245.49	0	0	3.67584e+06	495889	317496	79244.9	4.60597e+06	677264	1.68419e+06	-298505	73.225	178.811
24029	MD	Kent	2013			453364		17137.8	2.55191e+06	2.59571e+06	6728.9	328953	0	0	5.61813e+06	335682	547852	93247.3	43536.6	4945.05	0	0	3.01073e+06	383808	340496	83123.8	3.94262e+06	565124	1.67551e+06	-229442	70.1767	168.351
24029	MD	Kent	2014			445180		17137.8	2.49256e+06	2.86071e+06	6728.9	321876	0	0	5.81559e+06	328605	514447	87129.3	41640.3	4732.43	0	0	3.20252e+06	402513	338505	83811.6	4.09711e+06	578187	1.71849e+06	-249581	70.4504	175.952
24029	MD	Kent	2015			432994		17137.8	2.35811e+06	2.98224e+06	6728.9	312910	0	0	5.79048e+06	319639	497331	83967.4	39146.6	4451.91	0	0	3.19977e+06	390602	372797	90648.1	4.10905e+06	569669	1.68144e+06	-250030	70.9621	178.223
24029	MD	Kent	2016			420780		17137.8	2.43189e+06	3.20851e+06	6728.9	298126	0	0	6.07831e+06	304855	491138	82691.1	36690.4	4175.61	0	0	3.32932e+06	400242	399439	96182.3	4.25659e+06	583291	1.82172e+06	-278436	70.0291	191.334
24029	MD	Kent	2017			408612		17137.8	2.50749e+06	3.3085e+06	6728.9	300784	0	0	6.24174e+06	307513	490963	82545.3	34212.9	3896.81	0	0	3.31838e+06	390595	417201	100229	4.26076e+06	577266	1.98098e+06	-269754	68.2624	187.721
24029	MD	Kent	2018			403585		17137.8	2.39166e+06	3.31285e+06	6728.9	325227	0	0	6.12523e+06	331956	496835	83528.6	35670	4062.78	0	0	3.35606e+06	395331	400860	97147.7	4.28943e+06	580070	1.8358e+06	-248114	70.0289	174.743
24029	MD	Kent	2019			398550		17137.8	2.31842e+06	3.32264e+06	6728.9	398001	0	0	6.05675e+06	404730	504488	84811	37261.5	4244.05	0	0	3.37164e+06	394819	401828	96991.7	4.31521e+06	580866	1.74153e+06	-176136	71.2464	143.519
24029	MD	Kent	2020
24031	MD	Montgomery	1961
24031	MD	Montgomery	1962
24031	MD	Montgomery	1963
24031	MD	Montgomery	1964
24031	MD	Montgomery	1965
24031	MD	Montgomery	1966
24031	MD	Montgomery	1967
24031	MD	Montgomery	1968
24031	MD	Montgomery	1969
24031	MD	Montgomery	1970
24031	MD	Montgomery	1971
24031	MD	Montgomery	1972
24031	MD	Montgomery	1973
24031	MD	Montgomery	1974
24031	MD	Montgomery	1975
24031	MD	Montgomery	1976
24031	MD	Montgomery	1977
24031	MD	Montgomery	1978
24031	MD	Montgomery	1979
24031	MD	Montgomery	1980
24031	MD	Montgomery	1981
24031	MD	Montgomery	1982
24031	MD	Montgomery	1983
24031	MD	Montgomery	1984
24031	MD	Montgomery	1985			597990		0	1.40949e+06	876203	0	445532	0	0	2.88368e+06	445532	178960	31711.1	30061.1	3872.45	313.822	62.7643	1.44318e+06	143210	204811	103559	1.85732e+06	282415	1.02636e+06	163117	64.4081	63.3882
24031	MD	Montgomery	1986			592641		0	1.21663e+06	922525	0	368066	0	0	2.7318e+06	368066	183929	32508.7	34974.1	4535.84	227.573	45.5146	1.43103e+06	139709	192525	98271.9	1.84268e+06	275071	889116	92995.3	67.4531	74.7341
24031	MD	Montgomery	1987			586522		0	1.17501e+06	961731	0	377848	0	0	2.72326e+06	377848	188730	33277.5	39806.8	5188.5	142.239	28.4478	1.41685e+06	135994	180132	92973.3	1.82566e+06	267462	897600	110386	67.0396	70.7856
24031	MD	Montgomery	1988			568345		0	1.10417e+06	959018	0	362736	0	0	2.63154e+06	362736	183389	32292.5	37766.1	4843.55	136.75	27.35	1.35906e+06	122677	173109	92251	1.75346e+06	252091	878074	110645	66.6326	69.4971
24031	MD	Montgomery	1989			550613		0	1.09599e+06	997259	0	339008	0	0	2.64386e+06	339008	183655	32276	35745.1	4499.19	131.376	26.2752	1.39797e+06	126009	165917	91507.6	1.78342e+06	254319	860442	84689	67.4551	75.0185
24031	MD	Montgomery	1990			531825		0	1.22306e+06	1.04303e+06	0	370933	0	0	2.79792e+06	370933	185495	32512.1	33675.2	4146.39	125.875	25.175	1.43797e+06	128146	158675	90745.4	1.81594e+06	255575	981972	115358	64.9034	68.9005
24031	MD	Montgomery	1991			511355		0	1.22628e+06	1.07141e+06	0	367513	0	0	2.80905e+06	367513	180099	31498.1	31529.5	3781.8	120.147	24.0294	1.43549e+06	123725	151433	89995.6	1.79867e+06	249025	1.01039e+06	118488	64.0311	67.7594
24031	MD	Montgomery	1992			490151		0	1.3922e+06	1.10311e+06	0	409548	0	0	2.98545e+06	409548	180255	31461.7	29341.4	3409.43	114.319	22.8637	1.45228e+06	122085	144146	89227.9	1.80614e+06	246207	1.17931e+06	163341	60.498	60.1168
24031	MD	Montgomery	1993			482738		0	1.35172e+06	1.11758e+06	0	403173	0	0	2.95204e+06	403173	176735	30734.9	26614.2	3092.08	96.059	19.2118	1.48893e+06	131370	137797	85513.2	1.83017e+06	250730	1.12187e+06	152443	61.9967	62.1891
24031	MD	Montgomery	1994			474745		0	1.34156e+06	1.13006e+06	0	405906	0	0	2.94636e+06	405906	175481	30399.8	23911.4	2777.55	77.9786	15.5957	1.51969e+06	139580	131772	81833.2	1.85093e+06	254606	1.09543e+06	151300	62.8209	62.7254
24031	MD	Montgomery	1995			466604		0	1.29762e+06	1.1429e+06	0	362411	0	0	2.90712e+06	362411	176098	30385.8	21244.7	2467.23	60.1154	12.0231	1.54389e+06	146574	125669	78143.7	1.86697e+06	257583	1.04016e+06	104828	64.2204	71.0748
24031	MD	Montgomery	1996			458162		0	1.20514e+06	1.1723e+06	0	326130	0	0	2.8356e+06	326130	175178	30089	18613.4	2161.03	42.455	8.49099	1.57603e+06	153881	119641	74475.9	1.8895e+06	260615	946100	65515.3	66.635	79.9113
24031	MD	Montgomery	1997			448954		0	1.16264e+06	1.17797e+06	0	320866	0	0	2.78957e+06	320866	172538	29518.2	15997.4	1856.62	24.9469	4.98939	1.5953e+06	160434	113509	70779.3	1.89737e+06	262593	892203	58272.9	68.0165	81.8389
24031	MD	Montgomery	1998			433653		0	1.20494e+06	1.15485e+06	0	324707	0	0	2.79345e+06	324707	178767	30653.2	16851.7	2046	20.0554	4.01109	1.57651e+06	158758	110794	69606.7	1.88295e+06	261068	910503	63639	67.4058	80.4011
24031	MD	Montgomery	1999			418277		0	1.31853e+06	1.12269e+06	0	311444	0	0	2.8595e+06	311444	186975	32139.7	17725.3	2238.64	15.1251	3.02501	1.55292e+06	156318	108100	68437.1	1.86574e+06	259137	993765	52306.7	65.2469	83.2051
24031	MD	Montgomery	2000			403109		0	1.30717e+06	1.10128e+06	0	322929	0	0	2.81156e+06	322929	195989	33763.5	18633.2	2436.61	10.153	2.03059	1.53382e+06	154340	105405	67281.1	1.85386e+06	257824	957705	65105.1	65.9369	79.8392
24031	MD	Montgomery	2001			387457		0	1.20945e+06	1.06152e+06	0	255850	0	0	2.65842e+06	255850	204482	35325.4	19547.5	2636.52	5.11017	1.02203	1.4929e+06	149470	102692	66113.4	1.81963e+06	253546	838794	2303.76	68.4477	99.0996
24031	MD	Montgomery	2002			372568		5934.16	1.3368e+06	1.03925e+06	2388.95	281395	0	0	2.75456e+06	283784	212883	36842.5	20529.3	2846.75	0	0	1.48048e+06	148068	100019	64951.7	1.81391e+06	252708	940643	31075.9	65.8514	89.0495
24031	MD	Montgomery	2003			361426		11868.3	960433	1.02661e+06	4777.9	194898	0	0	2.36034e+06	199676	204898	35515.5	24703	3288.77	11.9665	2.3933	1.48984e+06	153511	93749.9	61722.1	1.81321e+06	254039	547132	-54363.7	76.8198	127.226
24031	MD	Montgomery	2004			350977		17802.5	1.18257e+06	971692	7166.85	215702	0	0	2.52304e+06	222869	197180	34251.8	28885.6	3731.77	23.9551	4.79101	1.49264e+06	158883	87415.5	58497.3	1.80615e+06	255369	716892	-32499.5	71.5862	114.582
24031	MD	Montgomery	2005			340428		23736.6	1.08003e+06	959954	9555.81	183111	0	0	2.40414e+06	192667	188715	32819.6	33087.5	4177.05	35.9783	7.19565	1.51423e+06	165812	81076.3	55268.6	1.81714e+06	258084	587001	-65417.2	75.5838	133.953
24031	MD	Montgomery	2006			329464		29670.8	1.04593e+06	983163	11944.8	193618	0	0	2.38823e+06	205562	181526	31570.5	37298.4	4623.25	48.0299	9.60598	1.57675e+06	177995	74913.5	52077.7	1.87053e+06	266276	517696	-60714	78.323	129.536
24031	MD	Montgomery	2007			317634		35605	1.04748e+06	983518	14333.7	183533	0	0	2.38424e+06	197866	173096	30122.9	41456.5	5062.82	60.0197	12.0039	1.60799e+06	185459	68725.5	48876	1.89133e+06	269533	492913	-71666.6	79.3262	136.22
24031	MD	Montgomery	2008			303998		41539.1	938051	1.02996e+06	16722.7	165364	0	0	2.31355e+06	182087	176440	30669.9	36587	4496.23	47.997	9.59939	1.63468e+06	189727	67357.6	47916.9	1.91511e+06	272820	398437	-90733.1	82.7781	149.83
24031	MD	Montgomery	2009			289983		47473.3	893999	1.04992e+06	19111.6	126274	0	0	2.28137e+06	145385	180021	31287.5	31706.1	3928.2	35.9664	7.19328	1.64354e+06	192023	65808.6	46935.5	1.92111e+06	274181	360262	-128796	84.2085	188.589
24031	MD	Montgomery	2010			276364		42014.3	1.00096e+06	1.0692e+06	16070.4	193987	0	0	2.38853e+06	210057	184488	32050.1	26875.8	3366.43	23.9944	4.79887	1.65054e+06	193564	64169.7	45952.4	1.9261e+06	274937	462433	-64880	80.6395	130.887
24031	MD	Montgomery	2011			262602		32270.2	1.06203e+06	1.08469e+06	15963.1	177301	0	0	2.4416e+06	193264	186997	32470.5	22044.3	2804.58	12.0086	2.40172	1.63534e+06	190811	62097.9	44932.4	1.9065e+06	271020	535100	-77755.9	78.084	140.233
24031	MD	Montgomery	2012			250072		61799.3	982740	1.08814e+06	27526.1	138970	0	0	2.38275e+06	166496	187875	32637.4	17185.7	2239.32	0	0	1.61588e+06	188225	59316.8	43863.7	1.88026e+06	266966	502493	-100470	78.9112	160.344
24031	MD	Montgomery	2013			241182		0	973148	1.02075e+06	0	139240	0	0	2.23508e+06	139240	199455	34654.9	16133.9	2106.67	0	0	1.45825e+06	159506	60787.6	45132.4	1.73462e+06	241400	500460	-102160	77.6089	173.37
24031	MD	Montgomery	2014			231894		0	998086	1.10762e+06	0	142385	0	0	2.3376e+06	142385	219573	38048.7	15789.5	2074.23	0	0	1.5003e+06	161141	62159.8	46380.9	1.79783e+06	247645	539777	-105260	76.909	173.927
24031	MD	Montgomery	2015			223947		0	992912	1.12598e+06	0	136436	0	0	2.34284e+06	136436	219912	38063.3	15028.6	1987.17	0	0	1.50889e+06	160017	63807.9	47680.1	1.80763e+06	247747	535206	-111311	77.1557	181.585
24031	MD	Montgomery	2016			215921		0	999357	1.16791e+06	0	136724	0	0	2.38319e+06	136724	225226	38912.1	14278.8	1901.32	0	0	1.53414e+06	160427	65536.6	48989.6	1.83918e+06	250230	544005	-113505	77.1732	183.018
24031	MD	Montgomery	2017			207815		0	1.05725e+06	1.19205e+06	0	149627	0	0	2.45712e+06	149627	242994	42109.7	13537.2	1816.33	0	0	1.55561e+06	161245	67203.7	50293.9	1.87935e+06	255465	577771	-105839	76.4858	170.735
24031	MD	Montgomery	2018			203319		0	1.02481e+06	1.21614e+06	0	144648	0	0	2.44427e+06	144648	242431	41967.3	13610.6	1823.78	0	0	1.57525e+06	164579	62369.1	48048.8	1.89366e+06	256419	550609	-111771	77.4734	177.271
24031	MD	Montgomery	2019			198839		0	988603	1.24661e+06	0	137292	0	0	2.43405e+06	137292	242694	41962.3	13711.7	1834.86	0	0	1.59877e+06	168227	57883.1	45872	1.91305e+06	257896	520997	-120604	78.5955	187.844
24031	MD	Montgomery	2020
24033	MD	Prince Georges	1961
24033	MD	Prince Georges	1962
24033	MD	Prince Georges	1963
24033	MD	Prince Georges	1964
24033	MD	Prince Georges	1965
24033	MD	Prince Georges	1966
24033	MD	Prince Georges	1967
24033	MD	Prince Georges	1968
24033	MD	Prince Georges	1969
24033	MD	Prince Georges	1970
24033	MD	Prince Georges	1971
24033	MD	Prince Georges	1972
24033	MD	Prince Georges	1973
24033	MD	Prince Georges	1974
24033	MD	Prince Georges	1975
24033	MD	Prince Georges	1976
24033	MD	Prince Georges	1977
24033	MD	Prince Georges	1978
24033	MD	Prince Georges	1979
24033	MD	Prince Georges	1980
24033	MD	Prince Georges	1981
24033	MD	Prince Georges	1982
24033	MD	Prince Georges	1983
24033	MD	Prince Georges	1984
24033	MD	Prince Georges	1985			257209		24228.6	668003	319247	13376.9	199450	0	0	1.26869e+06	212827	77440.6	15551.7	8224.15	1671.33	119099	23819.8	651281	65954.8	65257.7	35692.7	921302	142690	347385	70136.5	72.6186	67.0453
24033	MD	Prince Georges	1986			252124		24228.6	585335	320877	13376.9	164471	0	0	1.18256e+06	177848	82842.4	16783.3	9548.02	1886.81	98039.1	19607.8	647908	64708.5	65846	35429.2	904183	138416	278381	39431.9	76.4595	77.8282
24033	MD	Prince Georges	1987			246309		24228.6	573371	319683	13376.9	167982	0	0	1.16359e+06	181359	87949.4	17954.1	10832.3	2094.84	76848.5	15369.7	641615	62980.1	66595.2	35171.4	883840	133570	279752	47788.4	75.9579	73.6498
24033	MD	Prince Georges	1988			239687		24228.6	548189	330289	13376.9	163756	0	0	1.14239e+06	177133	90999.4	18636	9809.89	1816.36	71391.5	14278.3	598852	54513.4	65691.7	35307.5	836744	124552	305649	52581.6	73.2448	70.3152
24033	MD	Prince Georges	1989			234204		24228.6	536706	349370	13376.9	151540	0	0	1.14451e+06	164917	96017.6	19670.6	8817.29	1543.56	66148.4	13229.7	582697	50583.4	64425.9	35389.2	818106	120416	326403	44500.9	71.481	73.0162
24033	MD	Prince Georges	1990			229053		24228.6	598421	367231	13376.9	165560	0	0	1.21893e+06	178937	102047	20901.1	7872.68	1278.42	61281.5	12256.3	567709	46893.6	62964.4	35436.1	801875	116765	417059	62171.6	65.7849	65.255
24033	MD	Prince Georges	1991			223854		24228.6	602550	378172	13376.9	164698	0	0	1.2288e+06	178075	106252	21822.4	6918.76	1010.18	56377.8	11275.6	535959	40527.2	61360.4	35488.1	766868	110124	461937	67951	62.4076	61.8413
24033	MD	Prince Georges	1992			217295		24228.6	685077	389983	13376.9	183820	0	0	1.31658e+06	197197	110925	22804.5	5911.22	733.049	51060.7	10212.1	514507	35940.6	59511.5	35515.4	741916	105206	574668	91990.9	56.3516	53.3506
24033	MD	Prince Georges	1993			212275		24228.6	658415	399926	13376.9	180554	0	0	1.29485e+06	193931	108714	21965.1	5864.76	736.97	48522	9704.39	530482	37738.5	58468.5	35834.7	752051	105980	542795	87951.3	58.0803	54.6481
24033	MD	Prince Georges	1994			206328		24228.6	638906	400357	13376.9	178448	0	0	1.26982e+06	191825	106091	21062.2	5819.23	740.989	45995.1	9199.03	530963	37383	58380.1	36233.2	747248	104618	522572	87206.2	58.8468	54.5386
24033	MD	Prince Georges	1995			200177		24228.6	601066	394851	13376.9	154896	0	0	1.22032e+06	168273	102483	20001.4	5791.02	747.224	43602.7	8720.54	523358	35761.7	58224	36670.3	733459	101901	486863	66372.2	60.1037	60.5569
24033	MD	Prince Georges	1996			193973		24228.6	537486	402925	13376.9	135359	0	0	1.15861e+06	148736	99381.1	19008.7	5768.06	754.189	41238.7	8247.74	519922	34042.9	58294.4	37143.6	724604	99197.2	434009	49538.6	62.5407	66.6936
24033	MD	Prince Georges	1997			187476		24228.6	491747	397146	13376.9	127861	0	0	1.1006e+06	141238	96133.5	18000.4	5741.85	760.782	38839.3	7767.86	503268	30726.5	58412.9	37630.2	702396	94885.8	398201	46352.2	63.8195	67.1815
24033	MD	Prince Georges	1998			182229		24228.6	504055	380448	13376.9	126959	0	0	1.09096e+06	140336	91012	16978.4	7864.08	1052.49	31965	6393.01	489962	30270.6	55820.4	36737.2	676623	91431.7	414337	48904.3	62.0209	65.152
24033	MD	Prince Georges	1999			176888		24228.6	542551	367411	13376.9	119380	0	0	1.11108e+06	132757	85894	15950.5	9980.42	1343.39	25121.9	5024.38	477783	29714.4	53838.6	35936.7	652618	87969.4	458460	44787.7	58.7374	66.2634
24033	MD	Prince Georges	2000			169951		24228.6	530941	358762	13376.9	121564	0	0	1.08388e+06	134941	81665.1	15082.6	12151.9	1641.72	18395.7	3679.15	470770	30054.7	51279.1	35025.6	634262	85483.8	449621	49456.8	58.5176	63.3492
24033	MD	Prince Georges	2001			163183		80130	446831	346648	31519.5	81732.3	0	0	1.03679e+06	113252	77188.6	14177.8	14372.9	1946.79	11650.7	2330.15	458234	29612.1	48864.2	34133.6	610310	82200.4	426482	31051.3	58.8653	72.582
24033	MD	Prince Georges	2002			156275		70457.4	511862	352611	27657.1	94970.9	0	0	1.09121e+06	122628	73529.1	13402.3	16615.6	2254.84	4824.43	964.886	469376	32376.5	46827.3	33251.1	611172	82249.5	480033	40378.5	56.0089	67.0724
[truncated: 10,638 more rows]

## Sheet: Food
FIPS	State	County	Year	FBiokgN	FFerkgN	FFixkgN	FBiokgP	FFerkgP	FDepkgN	FDepkgP	AImpkgN	AImpkgP	FImpkgN	FImpkgP	FInkgN	FInkgP	AExpAnikgN	AExpAnikgP	FExpkgN	FExpkgP	FExpCrokgN	FExpCrokgP	FFNeedkgN	FFNeedkgP	FNFNeedkgN	FNFNeedkgP	FProkgN	FProkgP	FSurkgN	FSurkgP	FNUE	FPUE
[truncated: 11,820 more rows]

[truncated: 1 more sheets: Ecosystem]
